# Supplementary material for: Image Restoration and Analysis of Influenza Virions Binding to Membrane Receptors Reveal Adhesion-Strengthening Kinetics
Source: PLoS One. 2016 Oct 3;11(10):e0163437. doi: 10.1371/journal.pone.0163437 (PMC5047597; doi:10.1371/journal.pone.0163437)
Supplement: S1 File — (ZIP) [file pone.0163437.s001.zip]

Archive with 25 entries (25 files):
- Code for simulation and detection/border.m
- Code for simulation and detection/changeclass.m
- Code for simulation and detection/circmask.m
- Code for simulation and detection/CreateNoiseMovie.m
- Code for simulation and detection/CreatePureMovie.m
- Code for simulation and detection/demo_ParticleFilter.m
- Code for simulation and detection/Demo_X31 Detection.png
- Code for simulation and detection/GenerateParticles.m
- Code for simulation and detection/ParticleFilter_V5.m
- Code for simulation and detection/SubtractMinBG.m
- Option 1 - STAWASP EXE/default_icon.ico
- Option 1 - STAWASP EXE/readme.txt
- Option 1 - STAWASP EXE/splash.png
- Option 1 - STAWASP EXE/STAWASP.exe
- Option 2 - STAWASP Web Install/STAWASP_WebInstall.exe
- Option 3 - STAWASP Source Codes/border.m
- Option 3 - STAWASP Source Codes/changeclass.m
- Option 3 - STAWASP Source Codes/circmask.m
- Option 3 - STAWASP Source Codes/Demo_SNR 1to0.1_MeanNoise_0.2.avi
- Option 3 - STAWASP Source Codes/EnhanceVideo_STAWASP.m
- Option 3 - STAWASP Source Codes/FastSmooth.m
- Option 3 - STAWASP Source Codes/OpenVideo.m
- Option 3 - STAWASP Source Codes/stawaspGUI.fig
- Option 3 - STAWASP Source Codes/stawaspGUI.m
- Option 3 - STAWASP Source Codes/VarSmoothAvg.m
