# Supplementary material for: Image Restoration and Analysis of Influenza Virions Binding to Membrane Receptors Reveal Adhesion-Strengthening Kinetics
Source: PLoS One. 2016 Oct 3;11(10):e0163437. doi: 10.1371/journal.pone.0163437 (PMC5047597; doi:10.1371/journal.pone.0163437)
Supplement: S1 File — (ZIP) [file pone.0163437.s001.zip › Code for simulation and detection/border.m]

%BORDER Creates a border of pixels around an image.
%
%  Ab = border(A,B,'zero') Adds a B layers of 0's around image A.
%  Ab = border(A,B,'ones') Adds a B layers of 1's around image A.
%  Ab = border(A,B,'edge') Extends the edge of an image by B rows or columns.
%  Ab = border(A,B,'mirror') Extends the mirror immage of edge of an image by B rows or columns.
%  Ab = border(A,B,'remove') Removes padding B from A.

function Ab = border(A,B,type)
imclass=class(A);
[H W Z] = size(A);

switch imclass
    case 'logical'
        A = double(A);
    otherwise
        A = changeclass('double',A);
end

switch type
    case 'zeros'
        Ab = zeros(H+2*B, W+2*B, Z);
        Ab(B+1:end-B,B+1:end-B,:) = A;
    case 'zero'
        Ab = zeros(H+2*B, W+2*B, Z);
        Ab(B+1:end-B,B+1:end-B,:) = A;
    case 'ones'
        Ab = ones(H+2*B, W+2*B, Z);
        Ab(B+1:end-B,B+1:end-B,:) = A;        
    case 'edge'
        Ab = zeros(H+2*B, W+2*B, Z);
        Top = A(1,:,:);
        Bot = A(end,:,:);
        Left = A(:,1,:);
        Right = A(:,end,:);
        for j=1:B
            Ab(j,B+1:end-B,:) = Top;
            Ab(end-B+j,B+1:end-B,:) = Bot;
            Ab(B+1:end-B,j,:) = Left;
            Ab(B+1:end-B,end-B+j,:) = Right;
        end
        Ab(B+1:end-B,B+1:end-B,:) = A;
        
    case 'mirror'
        if B > min([H W]); %cannot mirror more than image size.
            disp('Warning: Pad size exceeds image dimension. Setting Pad size to min dimension');
            B = min([H W]); 
        end 

        Ab = zeros(H+2*B, W+2*B, Z);    
        Ab(B+1:end-B,B+1:end-B,:) = A;
        Top = flipud(A(1:B,:,:));
        Bot = flipud(A(end-B+1:end,:,:));
        Ab(1:B,B+1:end-B,:) = Top;
        Ab(end-B+1:end,B+1:end-B,:) = Bot;

        Left = Ab(1:end,B+1:2*B,:);
        Right = Ab(1:end,end-2*B+1:end-B,:);
        Ab(1:end,1:B,:) = fliplr(Left);
        Ab(1:end,end-B+1:end,:) = fliplr(Right);
        Ab(B+1:end-B,B+1:end-B,:) = A;

    case 'remove'
        Ab=A(B+1:end-B,B+1:end-B,:);
end

switch imclass
    case 'logical'
        Ab=logical(Ab);
    otherwise
        Ab=changeclass(imclass,Ab);
end
