# Supplementary material for: Image Restoration and Analysis of Influenza Virions Binding to Membrane Receptors Reveal Adhesion-Strengthening Kinetics
Source: PLoS One. 2016 Oct 3;11(10):e0163437. doi: 10.1371/journal.pone.0163437 (PMC5047597; doi:10.1371/journal.pone.0163437)
Supplement: S1 File — (ZIP) [file pone.0163437.s001.zip › Code for simulation and detection/changeclass.m]

%CHANGECLASS takes in any input image matrix, detects its orginal class,
%and then transforms it to the desired class.
%
%  changeclass(CLASS, I)
%  changeclass(CLASS, RGB)
%  changeclass(CLASS, BW)
%  changeclass(CLASS, X, 'indexed')

function image = changeclass(class, varargin)

switch class
    case 'uint8'
        image = im2uint8(varargin{:});
    case 'uint16'
        image = im2uint16(varargin{:});
    case 'double'
        image = im2double(varargin{:});
    case 'logical'
        image = varargin{:}>0;
    otherwise
        error('Unsupported IPT data class.')
end

       
