# Supplementary material for: Image Restoration and Analysis of Influenza Virions Binding to Membrane Receptors Reveal Adhesion-Strengthening Kinetics
Source: PLoS One. 2016 Oct 3;11(10):e0163437. doi: 10.1371/journal.pone.0163437 (PMC5047597; doi:10.1371/journal.pone.0163437)
Supplement: S1 File — (ZIP) [file pone.0163437.s001.zip › Code for simulation and detection/circmask.m]

%CIRCMASK Creates a logical mask with circular arrangement of 1's. 
%
%  M = CIRCMASK(R) Gives a logical mask with with a circle of 1's that are
%  within a distance R from the center of the mask. The size of the mask
%  will be 2*ceil(R)+1.
%
%  M = CIRCMASK(R,P) Gives a logical mask with a circle of 1's of radius R,
%  but matrix M is padded with P rows/columns of 0's. P should be a positive
%  integer.

function M = circmask(R,varargin)
%Check inputs and extract padding size, P.
P = 0;
if nargin==2 && isnumeric(varargin{1})
    P = round(varargin{1});
    if P < 0
        error('P should be a postive integer');
    end
elseif nargin==2 && ~isnumeric(varargin{1})
    error('Second input should be a number');
elseif nargin > 2
    error('Wrong number of inputs or input type');
end

%Round up R to an integer to make the mask
Rd = ceil(R);

%Generate the circle mask M
[XX YY] = meshgrid(-Rd:Rd,-Rd:Rd);
RR = XX.^2+YY.^2;
M = RR<=R^2;

%Add padding if needed
if P ~= 0
    M = padarray(M,[P P]);
end
