# Supplementary material for: Image Restoration and Analysis of Influenza Virions Binding to Membrane Receptors Reveal Adhesion-Strengthening Kinetics
Source: PLoS One. 2016 Oct 3;11(10):e0163437. doi: 10.1371/journal.pone.0163437 (PMC5047597; doi:10.1371/journal.pone.0163437)
Supplement: S1 File — (ZIP) [file pone.0163437.s001.zip › Code for simulation and detection/CreateNoiseMovie.m]

%CREATENOISEMOVIE takes a video and adds static noise. The mean and std
%intensity of the noise range between [0 1]. The noise formula is 
%-MeanNoise*log(randN).
%
%Created by Donald Lee.
%Last revision: July 27, 2015

%==========================================================================
%1) Open the variables filename made with CreatTracker_Paper.
    [filename pathname]=uigetfile('*.avi','MultiSelect','off');
    %Basic information about movie.
    video = mmreader([pathname filename]);
    W = get(video,'Width');
    H = get(video,'Height');
    FrameMax = get(video,'NumberOfFrames');
    VidMat = read(video,[1 FrameMax]);
    VidMat = VidMat(:,:,1,:);
    VidMat = reshape(VidMat,H,W,FrameMax);
    MovMat = zeros(size(VidMat));   
    for j = 1:FrameMax
        MovMat(:,:,j) = im2double(VidMat(:,:,j));
    end
%2) Set a noise level. NoiseMean is also same as STD of Noise.
    NoiseMean = input('What is the mean noise, from 0 to 1? Default 0.2: ');
    if isempty(NoiseMean) == 1; NoiseMean = 0.2; end
%3) Add noise to the video and save video.
    NoiseVidFile = [filename(1:end-4) '_NoiseMean_' num2str(NoiseMean) '.avi'];
    AviObj = VideoWriter(NoiseVidFile);
    AviObj.Quality = 100;
    open(AviObj); 
    for tx = 1:F_movie
        Noise = -NoiseMean*log(rand(H,W)); %Generate noise image.
        MovNoise = MovMat(:,:,tx)+Noise;   %Add noise to pure image.
        MovNoise(MovNoise >= 1) = 1;       %Cap intensity to 1.
        writeVideo(AviObj,MovNoise);    
    end
    close(AviObj)
