# Supplementary material for: Image Restoration and Analysis of Influenza Virions Binding to Membrane Receptors Reveal Adhesion-Strengthening Kinetics
Source: PLoS One. 2016 Oct 3;11(10):e0163437. doi: 10.1371/journal.pone.0163437 (PMC5047597; doi:10.1371/journal.pone.0163437)
Supplement: S1 File — (ZIP) [file pone.0163437.s001.zip › Code for simulation and detection/CreatePureMovie.m]

%CREATEPUREVIDEO creates a video of the particle binding and unbinding
%based on the data inside the tracker variable and video size info,
%generated by the GenerateParticles.m script.
%
%  Run the CreateNoiseVideo.m script after running this script.
%
%Created by Donald Lee.
%Last revision: July 27, 2015

%==========================================================================
%1) Open the variables file made with GenerateParticles.
    [file path]=uigetfile('*.mat','MultiSelect','off');
    load([path file]);
%2) Specify gaussian radius of particles. (Assume uniformm particle size).
    Psize = input('What is the gaussian radius of particle? Default 1.5 pixels: ');
    if isempty(Psize) == 1; Psize = 1.5; end
%3) Generate the movie matrix of size H x W x F_movie.
    MovMat = zeros(H,W,F_movie);
%4) Mark the particle intensities and locations in the MovMat movie matrix.
    for pn = 1:length(tracker)
        Frame  = tracker(pn).History(:,1);
        RowLoc = tracker(pn).History(:,2);
        ColLoc = tracker(pn).History(:,3);
        PartInt = tracker(pn).History(:,4);
        indx = sub2ind([H W F_movie],RowLoc,ColLoc,Frame);
        MovMat(indx) = PartInt;
    end
%5) Apply guassian intensity profile for all particles.
    Fgauss = fspecial('gaussian',11,Psize); %Generates 11x11 gaussian mask.
    Fgauss = Fgauss/max(Fgauss(:));     %Normalize mask so that gaussian profile peak is 1.
    for tx = 1:F_movie
        Mov1 = MovMat(:,:,tx);          %Temp variable.
        Mov1 = padarray(Mov1,[11 11],0);%Pad matrix with zeros.
        Mov2 = zeros(size(Mov1));       %Temp variable.
        [Rlocs Clocs] = find(Mov1>0);   %Find particle centers.
        for pn = 1:length(Rlocs);       %Draw gaussian profile around particles.
            Mov2(Rlocs(pn)-5:Rlocs(pn)+5,Clocs(pn)-5:Clocs(pn)+5) = Fgauss*Mov1(Rlocs(pn),Clocs(pn))+Mov2(Rlocs(pn)-5:Rlocs(pn)+5,Clocs(pn)-5:Clocs(pn)+5);
        end
        Mov2 = Mov2(11+1:11+H,11+1:11+W); %Remove the padding.
        MovMat(:,:,tx) = Mov2; %Save the image to the movie matrix.
    end
    MovMat(MovMat>=1) = 1; %Cap intensities to maximum of 1.
%6) Save the noise-free video
    PureVidFile = [file(1:end-4) '_PureVid' '.avi'];
    AviObj = VideoWriter(PureVidFile);
    AviObj.Quality = 100;
    open(AviObj); 
    for tx = 1:F_movie
       writeVideo(AviObj,MovMat(:,:,tx));
    end
    close(AviObj)
