# Supplementary material for: Image Restoration and Analysis of Influenza Virions Binding to Membrane Receptors Reveal Adhesion-Strengthening Kinetics
Source: PLoS One. 2016 Oct 3;11(10):e0163437. doi: 10.1371/journal.pone.0163437 (PMC5047597; doi:10.1371/journal.pone.0163437)
Supplement: S1 File — (ZIP) [file pone.0163437.s001.zip › Code for simulation and detection/demo_ParticleFilter.m]

%Demonstration of particle detection

Y = imread('Demo_X31 Detection.png'); %Loading video
Y = Y(:,:,1); %Converting to greyscale

%Formatting the inputs
AdjIntOBV = 1; %Multiply factor for noise detection level
AdjAreaOBV = 4; %Set the min Parea of particles
DeleteEdge = 0; %Delete edge located particles if set to 1
Psize = 5; %Radius that is greater than particle sizes.  

%Performing particle detection
S = ParticleFilter_V5(Y,AdjIntOBV,AdjAreaOBV,DeleteEdge,Psize);

%Show results of particle detection
figure(1), imshow(Y) %Raw image
figure(2), imshow(S.Parea) %Particle area location
figure(3), imshow(S.Pcent) %Particle centroid location
