# Supplementary material for: Image Restoration and Analysis of Influenza Virions Binding to Membrane Receptors Reveal Adhesion-Strengthening Kinetics
Source: PLoS One. 2016 Oct 3;11(10):e0163437. doi: 10.1371/journal.pone.0163437 (PMC5047597; doi:10.1371/journal.pone.0163437)
Supplement: S1 File — (ZIP) [file pone.0163437.s001.zip › Code for simulation and detection/GenerateParticles.m]

%GENERATEPARTICLES creates a structure variable called "tracker" that
%contains information about the generated particles' binding/unbinding
%times, locations, and intensities. Unbinding kinetics is assumed to follow
%a single exponential decay function N = No exp(-koff*tres).
%
%  Run the CreatePureVideo.m script after running this script.
%
%Created by Donald Lee.
%Last revision: July 27, 2015

%==========================================================================
%1) Define video parameters
    H = 512;  %pixels.
    W = 512;  %pixels.
    F_movie = 200;  %frames 
    dtdf = 1;       %1 sec = 1 frame.
%2) Define particle number of unbinding constant
	Pnum = 1000;    %# of particle binding events
	koff = 0.1;     %Units of 1/frame = 1/s
    PixApart = 1;   %# of pixels to space peaks.
    Pint = 0.44;    %This yields a SNR 2.2 if noisemean = 0.2;
%3) Generate non-overlapping, random positions. Peaks are > 1 pixel apart.
	MAP = zeros(H,W);
    for pn = 1:Pnum
        while 0<1
            RowLoc = ceil(rand(1)*H);
            ColLoc = ceil(rand(1)*W);
            if MAP(RowLoc,ColLoc) == 0;
                R1 = RowLoc-PixApart;
                R2 = RowLoc+PixApart;
                C1 = ColLoc-PixApart;
                C2 = ColLoc+PixApart;
                if R1 < 1; R1 = 1; end
                if R2 > H; R1 = H; end
                if C1 < 1; C1 = 1; end
                if C2 > W; R1 = W; end
                MAP(R1:R2,C1:C2) = 2;
                MAP(RowLoc,ColLoc) = 1;
                break
            end
        end
    end
    MAP(MAP==2) = 0;
    [RowLoc ColLoc] = find(MAP ==1);
%4) Generate random binding times throughout movie.
	F_bind = ceil(rand(Pnum,1)*F_movie); %Round to nearest frame
%5) Generate random binding duration time based on exp distribution.
    F_res =  ceil(-1/koff*log(rand(Pnum,1))); %Round to nearest frame
%6) Get the unbinding time of each virus, but cap unbinding time to F_movie.  
    F_unbind = F_bind + F_res;
    F_unbind(F_unbind>F_movie) = F_movie;
%7) Generate particle center intensities.
    PartInt = Pint*ones(Pnum,1);
%8) Save all particle trajectories as a structure.
    tracker(1:Pnum) = struct('History',[]);
    for pn = 1:Pnum
        FrameExist  = F_unbind(pn)-F_bind(pn)+1;
        All_Frames  = [F_bind(pn):F_unbind(pn)]';
        All_RowLoc  = RowLoc(pn)*ones(FrameExist,1);
        All_ColLoc  = ColLoc(pn)*ones(FrameExist,1);
        All_PartInt = PartInt(pn)*ones(FrameExist,1);
        All_PartSiz = 29*ones(FrameExist,1);
        tracker(pn).History = [All_Frames All_RowLoc All_ColLoc All_PartInt];
    end
%9) Save the variables to be used when making the movie.
    filename = input('What is the save file name? ','s')
    filename = [filename '.mat'];
    save(filename,'tracker','H','W','F_movie','koff')
