# Supplementary material for: Image Restoration and Analysis of Influenza Virions Binding to Membrane Receptors Reveal Adhesion-Strengthening Kinetics
Source: PLoS One. 2016 Oct 3;11(10):e0163437. doi: 10.1371/journal.pone.0163437 (PMC5047597; doi:10.1371/journal.pone.0163437)
Supplement: S1 File — (ZIP) [file pone.0163437.s001.zip › Code for simulation and detection/ParticleFilter_V5.m]

%PARTICLEFILTER_V5 takes grayscale image Y and finds the particle
%locations using a series of min/max filters.
%  Procedure:
%    1) Background subtraction
%    2) 4-direction mean filter
%    3) 4-direction min filter to find local minima
%    4) 4-direction peak filter to find local peaks
%    5) Background noise determiniation
%    6) Background noise area determination
%    7) Filter particles by area and intensity
% 
%  output = ParticleFilter_GUI(Y)
%     Uses defaults and automatic method to determine noise / area size
%     determination.
% 
%  output = ParticleFilter_GUI(Y,AdjIntOBV)
%  output = ParticleFilter_GUI(Y,AdjIntOBV,SetMinArea)
%  output = ParticleFilter_GUI(Y,AdjIntOBV,SetMinArea,DeleteEdge)
%  output = ParticleFilter_GUI(Y,AdjIntOBV,SetMinArea,DeleteEdge,Pmaxsize)
%      AdjIntOBV = Adjust the automatic intensity threshold by a factor.
%        (Default 1)
%      SetMinArea = manually sets the minimum area for a particle size.
%        (Recommended 4)
%      DeleteEdge = deletes particle with area near edge. 1 = delete.
%        (Default 0)
%      Pmaxsize = greatest particle radius. Used for background subtraction.
%        (Default 5)
% 
%  output.Parea = Parea map of particles. Logical array.
%  output.Pcent = Parea map of peak only. Logical array.
%  output.Rloc = row location of peaks
%  output.Cloc = col locatio of peaks
%  output.Pidx = row-col location of peak Parea
%  output.Pnum = number of particles.


%Created by Donald Lee
%Last revision: July 27, 2015
%
%Copyright by Donald Lee, Cornell University
function output = ParticleFilter_V5(Y,varargin)
%Formatting the inputs
AdjIntOBV = 1; %Multiply factor for noise detection level
AdjAreaOBV = 0; %Set the min Parea of particles
DeleteEdge = 0; %Delete edge located particles if set to 1
Psize = 5; %Radius that is greater than particle sizes.  
if nargin >= 2
    AdjIntOBV = varargin{1};
    if nargin >=3
        AdjAreaOBV = varargin{2};
        if nargin >=4
            DeleteEdge = varargin{3};
        end
    end
end

Y = im2double(Y);
[H W] = size(Y);

%Perform background subtraction
Y = SubtractMinBG(Y,Psize);

%Perform averaging in 4 directions.
%These mean mask direction are perpendicular to the FT series.
MT2 = [1 1 1]/3;
MT1 = [1 1 1]'/3;
MT4 = [1 0 0; 0 1 0; 0 0 1]/3;
MT3 = [0 0 1; 0 1 0; 1 0 0]/3;
Y1 = imfilter(Y,MT1);
Y2 = imfilter(Y,MT2);
Y3 = imfilter(Y,MT3);
Y4 = imfilter(Y,MT4);

%Find the troughs used to "cut" particle regions separately. 
%Use perpendicular peak mask to MT series. 
FT1 = [1 0 1];
FT2 = [1 0 1]';
FT3 = [1 0 0; 0 0 0; 0 0 1];
FT4 = [0 0 1; 0 0 0; 1 0 0];
T1 = (Y1 - ordfilt2(Y1,1,FT1)) <= 0;
T2 = (Y2 - ordfilt2(Y2,1,FT2)) <= 0;
T3 = (Y3 - ordfilt2(Y3,1,FT3)) <= 0;
T4 = (Y4 - ordfilt2(Y4,1,FT4)) <= 0;
Tall = T1 | T2 | T3 | T4;

%Use the Tall background Parea to find the obvious, max noise level
IntBG = sort(Y(Tall));
IntNum = [0:length(IntBG)-1]';
IntSlope = (IntBG(end)-IntBG(1))/length(IntBG);
IntEval = polyval([IntSlope IntBG(1)],IntNum);
IntDiff = IntEval-IntBG;
IntOBV = IntBG(IntDiff == max(IntDiff));
IntOBV = IntOBV(1)*AdjIntOBV; %User adjustable parameter

%Find the peaks using a cross-average-peak method
W1 = (Y1 - ordfilt2(Y1,2,FT1)) >= 0;
W2 = (Y2 - ordfilt2(Y2,2,FT2)) >= 0;
W3 = (Y3 - ordfilt2(Y3,2,FT3)) >= 0;
W4 = (Y4 - ordfilt2(Y4,2,FT4)) >= 0;
PeakLocVH = bwmorph(W1&W2,'shrink',inf); %Vertical/Horizontal peak
PeakLocDG = bwmorph(W3&W4,'shrink',inf); %Diagonal peak

%Determine particle region location -> Parea > NoiseOBV, divide using Tall.
Parea = (((Y>=IntOBV)-Tall)==1);
BWconn = bwconncomp(Parea,4);

%Determine the obvious, max noise Parea size
if AdjAreaOBV == 0
    AreaSizes = zeros(BWconn.NumObjects,1);
    for j = 1:BWconn.NumObjects;
        AreaSizes(j) = length(BWconn.PixelIdxList{j});
    end
    AreaBG = sort(AreaSizes);
    AreaNum = [0:length(AreaBG)-1]';
    AreaSlope = (AreaBG(end)-AreaBG(1))/length(AreaBG);
    AreaEval = polyval([AreaSlope AreaBG(1)],AreaNum);
    AreaDiff = AreaEval-AreaBG;
    AreaOBV = AreaBG(AreaDiff == max(AreaDiff))+1; %Adding 1 since we want minimum Parea we want to keep...The inequality below is anything below is deleted.
else
    AreaOBV = AdjAreaOBV;
end

%Sort Parea to filter out small Parea. Then determine peak location, etc.
Pcent = Parea.*(PeakLocVH|PeakLocDG);
Pnumtotal = sum(Pcent(:));
Rloc = zeros(Pnumtotal,1);
Cloc = zeros(Pnumtotal,1);
Pidx = cell(Pnumtotal,1);
pnum = 0;
for j = 1:BWconn.NumObjects;
    Bidx = BWconn.PixelIdxList{j};
    Blen = length(Bidx);
    [Ridx Cidx] = ind2sub(size(Y),Bidx);
    
    %Delete the really small areas
    if Blen < AreaOBV
        Parea(Bidx) = 0;
        continue
    end
    
    %Make sure Parea does not border the edge.
    if DeleteEdge == 1
        OOB = Ridx == 1 | Ridx == H | Cidx == 1 | Cidx == W;
        if sum(OOB) > 0
            Parea(Bidx) = 0;
            continue
        end
    end
    
    %Determine particle peak location, if any...
    PeakCheck = PeakLocVH(Bidx)>0;
    PeakIdx = Bidx(PeakCheck);
    [Rcen Ccen] = ind2sub(size(Y),PeakIdx);
    if isempty(PeakIdx) %No Particle in VH direciton. Try DG direction.
        PeakCheck = PeakLocDG(Bidx)>0;
        PeakIdx = Bidx(PeakCheck);
        [Rcen Ccen] = ind2sub(size(Y),PeakIdx);
        if isempty(PeakIdx); %No local peak here... Delete or make one?
            Rcen = round(mean(Ridx));
            Ccen = round(mean(Cidx));
        end
    end

    if length(Rcen) == 1 %1 particle. All Bidx is for that particle.
        pnum = pnum+1;
        Rloc(pnum) = Rcen;
        Cloc(pnum) = Ccen;
        Pidx{pnum} = Bidx;
    elseif length(PeakIdx) > 1 %Multiple close particles. Divide and conquer.
        %Determining particle Parea based on total Parea / particle number
        Pareasiz = length(Bidx);
        Pn = length(PeakIdx);
        P_Area = Pareasiz/Pn;
        P_Radius = round(sqrt(P_Area/pi));
        CM = circmask(P_Radius);
        [Rm Cm] = find(CM == 1);
        Rm = Rm - P_Radius-1;
        Cm = Cm - P_Radius-1;

        %Assigning Parea and location to each particle. Overlapping Parea
        %allowed here.
        for pp = 1:length(PeakIdx)
            pnum = pnum+1;
            Rloc(pnum) = Rcen(pp);
            Cloc(pnum) = Ccen(pp);
            Ra = Rcen(pp)+Rm;
            Ca = Ccen(pp)+Cm;
            OOB = (Ra < 1) | (Ra > H) | (Ca < 1) | (Ca > W);
            Ra(OOB) = [];
            Ca(OOB) = [];
            Pidx{pnum} = sub2ind(size(Y),Ra,Ca);       
        end
    end
end

%Obtain final ouputs
Rloc(pnum+1:end) = [];
Cloc(pnum+1:end) = [];
Pidx(pnum+1:end) = [];
RCloc = sub2ind(size(Y),Rloc,Cloc);
Pcent = zeros(size(Y))==1;
Pcent(RCloc) = 1;

%Prepare outputs
output.Parea = Parea;
output.Pcent = Pcent;
output.Rloc = Rloc;
output.Cloc = Cloc;
output.Pidx = Pidx;
output.Pnum = length(Rloc);
