# Supplementary material for: Image Restoration and Analysis of Influenza Virions Binding to Membrane Receptors Reveal Adhesion-Strengthening Kinetics
Source: PLoS One. 2016 Oct 3;11(10):e0163437. doi: 10.1371/journal.pone.0163437 (PMC5047597; doi:10.1371/journal.pone.0163437)
Supplement: S1 File — (ZIP) [file pone.0163437.s001.zip › Code for simulation and detection/SubtractMinBG.m]

%SUBTRACTMINBG takes image Y and then subtracts background by using a 1 x w
%and w x 1 min filters, that are then averaged together. This works better
%than a simple mean average because it does not flatten the peaks due to
%high intensity averages, cause by bright spots.
%
%  Ys = SubractMinBG(Y,Pmaxrad)
%
%Created by Donald Lee
%Last revision: July 27, 2015

function Y_SubBG = SubtractMinBG(Y,Pmaxrad)

Pmaxwidth = Pmaxrad*2+1;

%Add borders first
Y = border(Y,Pmaxwidth,'mirror');

filtmean = fspecial('average',Pmaxwidth);    
Y_BGvert = ordfilt2(Y,1,ones([Pmaxwidth 1])); %Lowest int filter, vert direction
Y_BGhorz = ordfilt2(Y,1,ones([1 Pmaxwidth])); %Lowest int filter, horz direction
Y_SubBG = Y-imfilter((Y_BGvert+Y_BGhorz)/2,filtmean); %Subtract mean background
Y_SubBG(Y_SubBG<0) = 0; %Eliminate negative values

%Remove borders
Y_SubBG = border(Y_SubBG,Pmaxwidth,'remove');
