# Supplementary material for: Image Restoration and Analysis of Influenza Virions Binding to Membrane Receptors Reveal Adhesion-Strengthening Kinetics
Source: PLoS One. 2016 Oct 3;11(10):e0163437. doi: 10.1371/journal.pone.0163437 (PMC5047597; doi:10.1371/journal.pone.0163437)
Supplement: S1 File — (ZIP) [file pone.0163437.s001.zip › Option 3 - STAWASP Source Codes/EnhanceVideo_STAWASP.m]

%EnhanceVideo_STAWASP Removes noise from a video using the STAWASP
%algorithm.
%
%  ** This code can work directly with a video, using following commmands:
%
%    EnhanceVideo      This asks useres to select file.
%    EnhanceVideo(filename)  
%    EnhanceVideo([pathname filename])
%    EnhanceVideo(filename,Nsmooth)
%    EnhanceVideo(filename,Nsmooth,Pradius)
%    EnhanceVideo(filename,Nsmooth,Pradius,SyncPerc)
%    EnhanceVideo([],...)     This asks users to select file, but use
%      specified parameters
%
%    [fileout] = EnhanceVideo(...)
%    [fileout pathnameout] = EnhanceVideo(...)
%  
%  ** This code can be used directly on a HxWxZ matrix
%
%    Bout = EnhanceVideo(Bin,...)  Will return a double matrix, assuming
%      Bin is a HxWxFrame matrix input.
%
%  Parameters are:
%    Nsmooth = number of frames to average (default 10)
%    Pradius = radius of the synced pixel cluster size (default 2)
%    SyncPerc = percent of cluster that must be in sync (default 80)
%
%Created by Donald Lee.
%Last revision: July 27, 2015.
%
%Copyright by Donald Lee, Cornell University.
function varargout = EnhanceVideo_STAWASP(varargin)
    %Default parameters
    Nsmooth = 10;
    Pradius = 2;
    SyncPerc = 80;

    if nargin == 0
        [fileall pathname] = uigetfile('*.avi;*.zvi;','MultiSelect','on');
    elseif nargin >= 1
        if ischar(varargin{1})
            FullFileName = varargin{1};
            %Look for pathname first
            Sfind = regexp(FullFileName,'\');
            if isempty(Sfind)
                pathname = [cd '\'];
                fileall = FullFileName;
            else
                Sfind = Sfind(end);
                pathname = FullFileName(1:Sfind);
                fileall = FullFileName(Sfind+1:end);
            end
        elseif isempty(varargin{1})
            [fileall pathname] = uigetfile('*.avi;*.zvi;','MultiSelect','on');
        else
            Buint = varargin{1};
        end

        if nargin >= 2
            Nsmooth = varargin{2};
            if nargin >= 3
                Pradius = varargin{3};
                if nargin >= 4
                    SyncPerc = varargin{4};
                end
            end
        end
    end
    
    %----------------------------------------------------------------------
    if exist('Buint','var') %Go directly to STAWASP calc
        tic
        varargout{1} = STAWASP(Buint,Nsmooth,Pradius,SyncPerc);
        toc
    else %Open the video first, then do STAWASP calc
        if ischar(fileall) == 1 
            multfile = 0;
            filecnt = 1;
        else
            multfile = 1;
            filecnt = size(fileall,2);
        end

        for filenum = 1:1:filecnt
            disp('Loading Video');
            if multfile == 1
                filename = [pathname char(fileall(filenum))];
                file = fileall{filenum};
            else
                filename = [pathname fileall];
                file = fileall;
            end
            
            %Generate 3D matrix of all images from videos
            video = VideoReader(filename);
            Buint = read(video);
            if length(size(Buint)) == 4 %Convert to grayscale
                Buint = Buint(:,:,1,:);
                Buint = squeeze(Buint);
            end
            
            %Perform STAWASP
            tic
            B = STAWASP(Buint,Nsmooth,Pradius,SyncPerc);
            toc
            
            %Create video file of enhanced image
            disp('Saving enhanced video');

            EnhancedFile = [file(1:end-4) 'E' num2str(Nsmooth) '-' num2str(SyncPerc) '.avi'];
            AviObj = VideoWriter([pathname EnhancedFile]);
            AviObj.Quality = 100;
            open(AviObj); 
            for p = 1:size(B,3)
               writeVideo(AviObj,B(:,:,p));
            end
            close(AviObj)

            %Output is the file name
            if nargout == 0
                varargout{1} = [];
            elseif nargout == 1
                varargout{1} = EnhancedFile;
            elseif nargout == 2
                varargout{1} = EnhancedFile;
                varargout{2} = pathname;
            end
        end
    end
end

%This function performs the STAWASP calculations
function B = STAWASP(Buint,Nsmooth,Pradius,SyncPerc)
    %=========================================================================
    %Calculate the change in intensity from frame to frame for each pixel;
    %Save the change in intensity in the same matrix B to use less memory
    disp('Finding synced pixels');
    
    Mx = circmask(Pradius);
    Mmax = sum(Mx(:));
    Mmin = floor((1-SyncPerc/100)*sum(Mx(:))); %we are finding bottom since ordfil2 would give 1 ONLY if all of them matches.
    if Mmin < 1; Mmin = 1; end

    B = zeros(size(Buint))>1; %Logical matrix storing synced pixels  
    for tx = 2:size(B,3)
        %1) Find all pixels that increased / decreased next frame
        Bpos = Buint(:,:,tx) > Buint(:,:,tx-1);
        Bneg = Buint(:,:,tx) < Buint(:,:,tx-1);

        %2) Find all pixels where MxM cell around it have same +/- change
        CurPeak = ordfilt2(Bpos,Mmin,Mx);
        CurTrou = ordfilt2(Bneg,Mmin,Mx);

        %3) Expand regions of synchronous intensity change. Needed.
        CurPeakE = ordfilt2(CurPeak,Mmax,Mx);
        CurTrouE = ordfilt2(CurTrou,Mmax,Mx);

        %4) Find all the synced pixels
        CurPeak = CurPeakE & Bpos;
        CurTrou = CurTrouE & Bneg;

        %5) Save all important pixels in both adjacent frames
        B(:,:,tx) = CurPeak | CurTrou;
        B(:,:,tx-1) = B(:,:,tx) | B(:,:,tx-1);        
    end

    %=========================================================================
    %Creating cell matrix of important locations
    disp('Creating cell matrix of important pixels');
    Jloc = [1:size(B,3)]';
    pcells = cell(size(B,1),size(B,2));
    for jr = 1:size(B,1)
        for jc = 1:size(B,2)
            PP = B(jr,jc,:);
            pcells{jr,jc} = Jloc(PP(:));
        end
    end

    %=========================================================================
    %Perform STAWASP
    disp('Performing STAWASP');
    B = double(zeros(size(Buint))); %Output matrix B is double format;
    for jr = 1:size(Buint,1)
        Y = double(reshape(Buint(jr,:,:),size(Buint,2),size(Buint,3)));
        Yavg = VarSmoothAvg(Y,Nsmooth,pcells(jr,:),2);
        B(jr,:,:) = reshape(Yavg,1,size(Buint,2),size(Buint,3));
    end
    B = B/MaxInt(class(Buint));
end

function out = MaxInt(classtype)
    if strcmp(classtype, 'double')
        out = 1;
    elseif strcmp(classtype, 'uint8')
        out = 255;
    elseif strcmp(classtype, 'uint16')
        out = 2^16-1;
    elseif strcmp(classtype, 'uint32')
        out = 2^32-1;
    end
end
