# Supplementary material for: Image Restoration and Analysis of Influenza Virions Binding to Membrane Receptors Reveal Adhesion-Strengthening Kinetics
Source: PLoS One. 2016 Oct 3;11(10):e0163437. doi: 10.1371/journal.pone.0163437 (PMC5047597; doi:10.1371/journal.pone.0163437)
Supplement: S1 File — (ZIP) [file pone.0163437.s001.zip › Option 3 - STAWASP Source Codes/FastSmooth.m]

%FASTSMOOTH performs a moving average based and is 3x faster than the
%regular "smooth" function provided by MatLab, when dealing with long
%vectors.
%
%  FlashSmooth(Y,Span)  performs averaging over vector Y using with span
%    Span. The edges are not smoothed, so you much input padddings prior to
%    running this. Also, Span will be set to be an odd number. Y can be a
%    NxM matrix.
%
%  FlashSmooth(Y,Span,Direction)  Direction tells which way to perform the
%    average. Direction = 1 mean go downward, Direction = 2 mean go across.
%
%Created by Donald Lee
%Last revision: July 27, 2015

function Ys = FastSmooth(Y,Span,varargin)
%Set the direction of average
Direction = 1;
if ~isempty(varargin)
    Direction = round(varargin{1});
    if Direction < 1 || Direction > 2
        error('Direction must be 1 or 2');
    end
end

%Check that Span is of correct size and odd
if Span > size(Y,Direction)
    Span = size(Y,Direction)-1;
end
if rem(Span,2) == 0;
    Span = Span+1;
end
Wmid = round(Span/2); %Locatoin of middle of span

if Span <= 1 %No averaging needed
    Ys = Y;

else %Find the moving average using a cumulative sum scheme

    Ysum = cumsum(Y,Direction);    
    if Direction == 1
        Pad1 = ones(Span,1)*Ysum(end,:);
        Pad2 = zeros(Span,size(Ysum,2));
    elseif Direction == 2
        Pad1 = Ysum(:,end)*ones(1,Span);
        Pad2 = zeros(size(Ysum,1),Span);
    end    
    Y1 = cat(Direction,Ysum,Pad1);
    Y2 = cat(Direction,Pad2,Ysum);
    Y3 = Y1-Y2;
    
    %Creating the width matrix for getting averages.
    SpanMat = ones(size(Y3))*Span;
    if Direction == 1
        SpanMat(1:Span,:) = [1:Span]'*ones(1,size(Y3,2));
        SpanMat(end-Span+1:end-1,:) = [Span-1:-1:1]'*ones(1,size(Y3,2)); %we do not make last one 0, or you get infiniti division error.
        Ys = Y3./SpanMat;
        Ys = Ys(Wmid:end-Wmid,:);
    else
        SpanMat(:,1:Span) = ones(size(Y3,1),1)*[1:Span];
        SpanMat(:,end-Span+1:end-1) = ones(size(Y3,1),1)*[Span-1:-1:1]; %we do not make last one 0, or you get infiniti division error.
        Ys = Y3./SpanMat;
        Ys = Ys(:,Wmid:end-Wmid);
    end
end
