# Supplementary material for: Image Restoration and Analysis of Influenza Virions Binding to Membrane Receptors Reveal Adhesion-Strengthening Kinetics
Source: PLoS One. 2016 Oct 3;11(10):e0163437. doi: 10.1371/journal.pone.0163437 (PMC5047597; doi:10.1371/journal.pone.0163437)
Supplement: S1 File — (ZIP) [file pone.0163437.s001.zip › Option 3 - STAWASP Source Codes/OpenVideo.m]

%OPENVIDEO Extract information from a video or image and store the data as
%a grayscale, uint16 format.
%
%  VideoStruct = OpenVideo asks user to select a image/video file to open.
%    The VideoStruct structure contains the following fields:
%      VideoStruct.FileName (Video file name)
%      VideoStruct.PathName (Directory path)
%      VideoStruct.Yraw (Full HxWxFrameMax uint16 matrix)
%      VideoStruct.H (Height of image, in pixels)
%      VideoStruct.W (Width of image, in pixels)
%      VideoStruct.FrameMax (Maximum number of images)
%      VideoStruct.Tintv (Not enabled in this version)
%
%Created by Donald Lee.
%Last revision: July 27, 2015

function VideoStruct = OpenVideo

[filename pathname] = uigetfile('*.avi;*.mov;*.zvi;*.mpg;*.mp4;*.bmp;*.jpg;*.png;*.tif','MultiSelect','off');
if isequal(filename,0) || isequal(pathname,0) %No new video selected. Don't do anything.
    VideoStruct = [];
else
    %Determine file type
    FileType = filename(end-2:end);
    if strcmp(FileType,'bmp') || ...
       strcmp(FileType,'jpg') || ...
       strcmp(FileType,'png') || ...
       strcmp(FileType,'tif')

        %Extracting image details
        Yraw = im2uint16(imread([pathname filename]));
        [H W FrameMax] = size(Yraw);
        Tintv = 0;        
    elseif strcmp(FileType,'zvi')       
        %Extracting video details from ZVI file
        BFdata = bfopen([pathname filename]);
        BFinfo = BFdata{2};            
        W = str2num(BFinfo.get('Global ImageWidth'));
        H = str2num(BFinfo.get('Global ImageHeight'));
        FrameMax = str2num(BFinfo.get('Global NumberOfRawImages'));
        Tintv = 0; %Determine this in future version

        %Convert to uint16 iteratively to prevent memory overload
        Ytmp = BFdata{1};
        Ytmp = Ytmp(:,1);
        Yraw = uint16(zeros(H,W,FrameMax));
        for j = 1:FrameMax; 
            Yraw(:,:,j) = im2uint16(Ytmp{j}); 
        end
        clear Ytmp %Delete Ytmp to save memory quick        
    else        
        %Extract information about movie.
        video = VideoReader([pathname filename]);
        W = get(video,'Width');
        H = get(video,'Height');
        FrameMax = get(video,'NumberOfFrames');
        Tintv = 0;

        %Read video and convert to HxWxFrameMax matrix.
        Ytmp = read(video,[1 FrameMax]);    %Reads video
        if length(size(Ytmp)) == 4
            %Convert to gray scale iteratively
            Yraw = uint16(zeros(H,W,FrameMax));
            for j = 1:FrameMax
                Yraw(:,:,j) = im2uint16(rgb2gray(Ytmp(:,:,:,j)));
            end
        else
            %Convert to uint16 only
            Yraw = uint16(zeros(H,W,FrameMax));
            for j = 1:FrameMax
                Yraw(:,:,j) = im2uint16(Ytmp(:,:,j));
            end
        end
    end

    VideoStruct.FileName = filename;
    VideoStruct.PathName = pathname;
    VideoStruct.Yraw = Yraw;
    VideoStruct.H = H;
    VideoStruct.W = W;
    VideoStruct.FrameMax = FrameMax;
    VideoStruct.Tintv = Tintv;
end
