# Supplementary material for: Image Restoration and Analysis of Influenza Virions Binding to Membrane Receptors Reveal Adhesion-Strengthening Kinetics
Source: PLoS One. 2016 Oct 3;11(10):e0163437. doi: 10.1371/journal.pone.0163437 (PMC5047597; doi:10.1371/journal.pone.0163437)
Supplement: S1 File — (ZIP) [file pone.0163437.s001.zip › Option 3 - STAWASP Source Codes/stawaspGUI.m]

%This GUI was made to perform STAWASP image resotration on videos. 
%
%Created by Donald Lee
%Last revision: July 27, 2015.
%
%Copyright by Donald Lee, Cornell University.

function varargout = stawaspGUI(varargin)
% STAWASPGUI MATLAB code for stawaspGUI.fig
%      STAWASPGUI, by itself, creates a new STAWASPGUI or raises the existing
%      singleton*.
%
%      H = STAWASPGUI returns the handle to a new STAWASPGUI or the handle to
%      the existing singleton*.
%
%      STAWASPGUI('CALLBACK',hObject,eventData,handles,...) calls the local
%      function named CALLBACK in STAWASPGUI.M with the given input arguments.
%
%      STAWASPGUI('Property','Value',...) creates a new STAWASPGUI or raises the
%      existing singleton*.  Starting from the left, property value pairs are
%      applied to the GUI before stawaspGUI_OpeningFcn gets called.  An
%      unrecognized property name or invalid value makes property application
%      stop.  All inputs are passed to stawaspGUI_OpeningFcn via varargin.
%
%      *See GUI Options on GUIDE's Tools menu.  Choose "GUI allows only one
%      instance to run (singleton)".
%
% See also: GUIDE, GUIDATA, GUIHANDLES

% Edit the above text to modify the response to help stawaspGUI

% Last Modified by GUIDE v2.5 30-Jun-2015 20:24:12

% Begin initialization code - DO NOT EDIT
gui_Singleton = 1;
gui_State = struct('gui_Name',       mfilename, ...
                   'gui_Singleton',  gui_Singleton, ...
                   'gui_OpeningFcn', @stawaspGUI_OpeningFcn, ...
                   'gui_OutputFcn',  @stawaspGUI_OutputFcn, ...
                   'gui_LayoutFcn',  [] , ...
                   'gui_Callback',   []);
if nargin && ischar(varargin{1})
    gui_State.gui_Callback = str2func(varargin{1});
end

if nargout
    [varargout{1:nargout}] = gui_mainfcn(gui_State, varargin{:});
else
    gui_mainfcn(gui_State, varargin{:});
end
% End initialization code - DO NOT EDIT

%==========================================================================
% Special Codes working the background

function stawaspGUI_OpeningFcn(hObject, eventdata, handles, varargin)
% Choose default command line output for stawaspGUI
handles.output = hObject;

% Initialize the big picture to be a dark image
handles.Yraw = zeros(100,100);
handles.H = 100;
handles.W = 100;
imshow(handles.Yraw,'Parent',handles.axes1);

% Initialize the small picture to be the neighbor mask
edit_Pradius_Callback(handles.edit_Pradius,eventdata,handles);

% Update handles structure
guidata(hObject, handles);
function varargout = stawaspGUI_OutputFcn(hObject, eventdata, handles) 
varargout{1} = handles.output;
function updateGUI(hObject,handles)
%Ensure that Min and Max Int are not the same.
MinInt = str2double(get(handles.edit_MinInt,'String'));
MaxInt = str2double(get(handles.edit_MaxInt,'String'));
DeltaI = 0.0001;
if MinInt == MaxInt
    if MinInt > 0.5
        MinInt = MinInt-DeltaI;
    else
        MaxInt = MaxInt+DeltaI;
    end
end
set(handles.slider_MinInt,'Value',MinInt);
set(handles.slider_MaxInt,'Value',MaxInt);
set(handles.edit_MinInt,'String',num2str(MinInt));
set(handles.edit_MaxInt,'String',num2str(MaxInt));

%Update image
FrameNumber = str2double(get(handles.edit_FrameNumber,'String'));
Yraw = handles.Yraw(:,:,FrameNumber);
Yraw = imadjust(Yraw,[MinInt MaxInt]);
imshow(Yraw,'Parent',handles.axes1);

%==========================================================================
% Opening and saving videos

function pushbutton_OpenVideo_Callback(hObject, eventdata, handles)
%Load video
VideoStruct = OpenVideo; %This is uint16.
if isempty(VideoStruct) == 0
    handles.Yraw = VideoStruct.Yraw;
    handles.W = VideoStruct.W;
    handles.H = VideoStruct.H;
    handles.FrameMax = VideoStruct.FrameMax;
    handles.Tintv = VideoStruct.Tintv;
    handles.FileName = VideoStruct.FileName;
    handles.PathName = VideoStruct.PathName;

    %Determine maximum intensity possible for given video class
    Yclass = class(handles.Yraw);
    switch Yclass
        case 'uint8'
            handles.MaxInt = 255;
        case 'uint16'
            handles.MaxInt = 2^16-1;
        case 'uint32'
            handles.MaxInt = 2^32-1;
        otherwise
            handles.MaxInt = 1;
    end

    %Adjust slider setting to span video and move 1 image per click.
    if handles.FrameMax > 1
        set(handles.slider1,'Value',1);
        set(handles.slider1,'Min',1);
        set(handles.slider1,'Max',handles.FrameMax);
        set(handles.slider1,'SliderStep',[1 1]/(handles.FrameMax-1));
    else
        set(handles.slider1,'Value',1);
        set(handles.slider1,'Min',0.99);
        set(handles.slider1,'Max',1.01);
        set(handles.slider1,'SliderStep',[1 1]/1);
    end
    set(handles.edit_FrameNumber,'String',num2str(1));
    
    %Adjust the neightbor figure
    edit_Pradius_Callback(handles.edit_Pradius,eventdata,handles);
    
    %Set the file name
    set(handles.text_FileName,'String',handles.FileName);

    guidata(hObject,handles);
    updateGUI(hObject,handles);
end
function pushbutton_SaveVideo_Callback(hObject, eventdata, handles)
%Getting the new file and path names
FileName = handles.FileName;
PathName = handles.PathName;
Nsmooth = str2double(get(handles.edit_Nsmooth,'String'));
Pradius = str2double(get(handles.edit_Pradius,'String'));
SyncPerc = str2double(get(handles.edit_SyncPerc,'String'));
EnhancedFile = sprintf('%s_%0.0f-%0.0f-%0.0f%%.avi',FileName(1:end-4),Nsmooth,Pradius,SyncPerc);
[SaveName SavePath] = uiputfile([PathName EnhancedFile],'Save video');

if ischar(SaveName)
    %Writing the video file
    AviObj = VideoWriter([SavePath SaveName]);
    AviObj.Quality = 100;
    open(AviObj); 
    for fn = 1:handles.FrameMax
        D = handles.Yraw(:,:,fn);    
        writeVideo(AviObj,im2double(D));
    end
    close(AviObj)
end

%==========================================================================
% STAWASP related parameters and functions

function edit_Nsmooth_Callback(hObject, eventdata, handles)
Value = round(str2double(get(hObject,'String')));
if Value < 1; Value = 1; end
set(hObject,'String',num2str(Value));
function edit_Nsmooth_CreateFcn(hObject, eventdata, handles)
% hObject    handle to edit_Nsmooth (see GCBO)
% eventdata  reserved - to be defined in a future version of MATLAB
% handles    empty - handles not created until after all CreateFcns called

% Hint: edit controls usually have a white background on Windows.
%       See ISPC and COMPUTER.
if ispc && isequal(get(hObject,'BackgroundColor'), get(0,'defaultUicontrolBackgroundColor'))
    set(hObject,'BackgroundColor','white');
end

function edit_Pradius_Callback(hObject, eventdata, handles)
Value = round(str2double(get(hObject,'String')));
if Value < 0; Value = 0; end
set(hObject,'String',num2str(Value));

%Get the pixel size of the smaller image. (it's 1/6 size of image)
Size1 = min([handles.H handles.W]);
Size2 = round(Size1/6);
%Make odd number
if rem(Size2,2) == 0;
    Size2 = Size2+1;
end
MaskWidth = Value*2+1;
Pad = round((Size2-MaskWidth)/2);
if Pad >= 0
    CM = circmask(Value,Pad);
else
    B = abs(Pad);
    CM = circmask(Value);
    CM = CM(B+1:end-B,B+1:end-B,:);
end
imshow(CM,'Parent',handles.axes3);
function edit_Pradius_CreateFcn(hObject, eventdata, handles)
% hObject    handle to edit_Pradius (see GCBO)
% eventdata  reserved - to be defined in a future version of MATLAB
% handles    empty - handles not created until after all CreateFcns called

% Hint: edit controls usually have a white background on Windows.
%       See ISPC and COMPUTER.
if ispc && isequal(get(hObject,'BackgroundColor'), get(0,'defaultUicontrolBackgroundColor'))
    set(hObject,'BackgroundColor','white');
end

function edit_SyncPerc_Callback(hObject, eventdata, handles)
Value = round(str2double(get(hObject,'String')));
if Value < 0; Value = 0; end
if Value > 100; Value = 100; end
set(hObject,'String',num2str(Value));
function edit_SyncPerc_CreateFcn(hObject, eventdata, handles)
% hObject    handle to edit_SyncPerc (see GCBO)
% eventdata  reserved - to be defined in a future version of MATLAB
% handles    empty - handles not created until after all CreateFcns called

% Hint: edit controls usually have a white background on Windows.
%       See ISPC and COMPUTER.
if ispc && isequal(get(hObject,'BackgroundColor'), get(0,'defaultUicontrolBackgroundColor'))
    set(hObject,'BackgroundColor','white');
end

function pushbutton_EnhanceVid_Callback(hObject, eventdata, handles)
Nsmooth = str2double(get(handles.edit_Nsmooth,'String'));
Pradius = str2double(get(handles.edit_Pradius,'String'));
SyncPerc = str2double(get(handles.edit_SyncPerc,'String'));
Yraw = handles.Yraw;
Yenh = EnhanceVideo_STAWASP(Yraw,Nsmooth,Pradius,SyncPerc);
for j = 1:size(Yraw,3);
    Yraw(:,:,j) = im2uint16(Yenh(:,:,j));
end
handles.Yraw = Yraw;
guidata(hObject,handles);
updateGUI(hObject,handles);

%==========================================================================
% Image display-related features

function slider_MinInt_Callback(hObject, eventdata, handles)
Value = get(handles.slider_MinInt,'Value');
if Value == 1; Value = 1; end;
set(handles.edit_MinInt,'String',num2str(Value));

%Make sure the Max and Min intensities do not flip order
Value2 = get(handles.slider_MaxInt,'Value');
if Value > Value2;
    set(handles.slider_MaxInt,'Value',Value);
    set(handles.edit_MaxInt,'String',num2str(Value));
end
updateGUI(hObject,handles);
function slider_MinInt_CreateFcn(hObject, eventdata, handles)
if isequal(get(hObject,'BackgroundColor'), get(0,'defaultUicontrolBackgroundColor'))
    set(hObject,'BackgroundColor',[.9 .9 .9]);
end

function edit_MinInt_Callback(hObject, eventdata, handles)
Value = round(str2double(get(hObject,'String')));
if Value < 0; Value = 0; end
set(hObject,'String',num2str(Value));
set(handles.slider_MinInt,'Value',Value);

%Make sure the Max and Min intensities do not flip order
Value2 = get(handles.slider_MaxInt,'Value');
if Value > Value2;
    set(handles.slider_MaxInt,'Value',Value);
    set(handles.edit_MaxInt,'String',num2str(Value));
end
updateGUI(hObject,handles);
function edit_MinInt_CreateFcn(hObject, eventdata, handles)
if ispc && isequal(get(hObject,'BackgroundColor'), get(0,'defaultUicontrolBackgroundColor'))
    set(hObject,'BackgroundColor','white');
end

function slider_MaxInt_Callback(hObject, eventdata, handles)
Value = get(handles.slider_MaxInt,'Value');
set(handles.edit_MaxInt,'String',num2str(Value));

%Make sure the Max and Min intensities do not flip order
Value2 = get(handles.slider_MinInt,'Value');
if Value < Value2;
    set(handles.slider_MinInt,'Value',Value);
    set(handles.edit_MinInt,'String',num2str(Value));
end
updateGUI(hObject,handles)
function slider_MaxInt_CreateFcn(hObject, eventdata, handles)
if isequal(get(hObject,'BackgroundColor'), get(0,'defaultUicontrolBackgroundColor'))
    set(hObject,'BackgroundColor',[.9 .9 .9]);
end

function edit_MaxInt_Callback(hObject, eventdata, handles)
Value = round(str2double(get(hObject,'String')));
if Value > 1; Value = 1; end
set(hObject,'String',num2str(Value));
set(handles.slider_MaxInt,'Value',Value);

%Make sure the Max and Min intensities do not flip order
Value2 = get(handles.slider_MinInt,'Value');
if Value < Value2;
    set(handles.slider_MinInt,'Value',Value);
    set(handles.edit_MinInt,'String',num2str(Value));
end
updateGUI(hObject,handles)
function edit_MaxInt_CreateFcn(hObject, eventdata, handles)
if ispc && isequal(get(hObject,'BackgroundColor'), get(0,'defaultUicontrolBackgroundColor'))
    set(hObject,'BackgroundColor','white');
end

function pushbutton_BestFit_Callback(hObject, eventdata, handles)
%Set Min and Max int to exclude 1% saturated pixels at each end.
FrameNumber = str2double(get(handles.edit_FrameNumber,'String'));
if isfield(handles,'Yraw'); %Make sure there is a video
    Yraw = handles.Yraw(:,:,FrameNumber);
    Ints = double(sort(Yraw(:)));
    IntsNum = length(Ints);
    MinLoc = round(0.01*IntsNum);
    MaxLoc = round(0.99*IntsNum);
    MinInt = Ints(MinLoc)/handles.MaxInt;
    MaxInt = Ints(MaxLoc)/handles.MaxInt;
    set(handles.slider_MinInt,'Value',MinInt);
    set(handles.slider_MaxInt,'Value',MaxInt);
    set(handles.edit_MinInt,'String',num2str(MinInt));
    set(handles.edit_MaxInt,'String',num2str(MaxInt));
end
updateGUI(hObject,handles)

function pushbutton_MinMax_Callback(hObject, eventdata, handles)
%Sets the min and max int based on video max/min int
if isfield(handles,'Yraw'); %Make sure there is a video
    Yraw = handles.Yraw;
    MinInt = double(min(Yraw(:)))/handles.MaxInt;
    MaxInt = double(max(Yraw(:)))/handles.MaxInt;
    set(handles.slider_MinInt,'Value',MinInt);
    set(handles.slider_MaxInt,'Value',MaxInt);
    set(handles.edit_MinInt,'String',num2str(MinInt));
    set(handles.edit_MaxInt,'String',num2str(MaxInt));
end
updateGUI(hObject,handles)

function pushbutton_KeepView_Callback(hObject, eventdata, handles)
Yraw = handles.Yraw;
MinInt = str2double(get(handles.edit_MinInt,'String'));
MaxInt = str2double(get(handles.edit_MaxInt,'String'));
for j = 1:size(Yraw,3)
    Yraw(:,:,j) = imadjust(Yraw(:,:,j),[MinInt MaxInt]);
end
handles.Yraw = Yraw;

set(handles.slider_MinInt,'Value',0);
set(handles.slider_MaxInt,'Value',1);
set(handles.edit_MinInt,'String',num2str(0));
set(handles.edit_MaxInt,'String',num2str(1));

guidata(hObject,handles);
updateGUI(hObject,handles)

function slider1_Callback(hObject, eventdata, handles)
Value = round(get(handles.slider1,'Value'));
set(handles.edit_FrameNumber,'String',num2str(Value));
updateGUI(hObject,handles);
function slider1_CreateFcn(hObject, eventdata, handles)
if isequal(get(hObject,'BackgroundColor'), get(0,'defaultUicontrolBackgroundColor'))
    set(hObject,'BackgroundColor',[.9 .9 .9]);
end

function edit_FrameNumber_Callback(hObject, eventdata, handles)
Value = round(get(handles.slider1,'Value'));

% Error checking. Cannot exceed FrameMax or be lower than 1.
if Value < 1; Value = 1;
elseif Value > handles.FrameMax; FrameNumber = handles.FrameMax;
end

% Update the slider and edit text box.
set(handles.edit_FrameNumber,'String',num2str(Value));
set(handles.slider1,'Value',Value);

updateGUI(hObject,handles);
function edit_FrameNumber_CreateFcn(hObject, eventdata, handles)
if ispc && isequal(get(hObject,'BackgroundColor'), get(0,'defaultUicontrolBackgroundColor'))
    set(hObject,'BackgroundColor','white');
end

%==========================================================================
% HOTKEYS FOR GUI 

function figure1_KeyPressFcn(hObject, eventdata, handles)
FrameNumber = str2double(get(handles.edit_FrameNumber,'String'));
eventdata
eventdata.Key
switch eventdata.Key
    case 'rightarrow'
        if strcmp(eventdata.Modifier,'control')
            AdjNum = 10;
        else
            AdjNum = 1;
        end
        FrameNumber = FrameNumber + AdjNum;
        if FrameNumber > handles.FrameMax; 
            FrameNumber = handles.FrameMax;
        end
        FrameNumber = FrameNumber;

        set(handles.slider1,'Value',FrameNumber);
        set(handles.edit_FrameNumber,'String',num2str(FrameNumber));
        
        guidata(hObject,handles);
        updateGUI(hObject,handles);        
    case 'leftarrow'
        if strcmp(eventdata.Modifier,'control')
            AdjNum = 10;
        else
            AdjNum = 1;
        end
        FrameNumber = FrameNumber - AdjNum;
        if FrameNumber < 1; 
            FrameNumber = 1;
        end
        FrameNumber = FrameNumber;

        set(handles.slider1,'Value',FrameNumber);
        set(handles.edit_FrameNumber,'String',num2str(FrameNumber));
        
        guidata(hObject,handles);
        updateGUI(hObject,handles);
    case 'o'
        if strcmp(eventdata.Modifier,'control')
            pushbutton_OpenVideo_Callback(hObject, eventdata, handles);
        end
    case 's'
        if strcmp(eventdata.Modifier,'control')
            pushbutton_SaveVideo_Callback(hObject, eventdata, handles);
        end        
end

function axes1_ButtonDownFcn(hObject, eventdata, handles)
