# Supplementary material for: Image Restoration and Analysis of Influenza Virions Binding to Membrane Receptors Reveal Adhesion-Strengthening Kinetics
Source: PLoS One. 2016 Oct 3;11(10):e0163437. doi: 10.1371/journal.pone.0163437 (PMC5047597; doi:10.1371/journal.pone.0163437)
Supplement: S1 File — (ZIP) [file pone.0163437.s001.zip › Option 3 - STAWASP Source Codes/VarSmoothAvg.m]

%VARSMOOTHAVG performs a moving average in segments while avoiding synced
%pixels, which much be found prior to performing this function.
%
%  Yavg = VarSmoothAvg(Y,Nsmooth,ImpPix)  performs moving average on
%    vector Y in segments defined by ImpPix. Y must be a 2D matrix, and
%    each column is a vector. ImpPix must be a cell matrix with the same
%    number of cells as there are rows [length(ImpPix) = size(Y,2)]
%
%Created by Donald Lee
%Last revision: July 27, 2015

function Yout = VarSmoothAvg(Y,Nsmooth,ImpPix,varargin)
%Set the direction of average
Direction = 1;
if ~isempty(varargin)
    Direction = round(varargin{1});
    if Direction < 1 || Direction > 2
        error('Direction must be 1 or 2');
    end
end

%Store the original Y matrix size to reshape later.
if Direction == 1;
    [YLen YNum] = size(Y);
else
    [YNum YLen] = size(Y);
end

%Npad is the added at the ends of each segment to allow for FastSmooth to
%  operate without changing the Span of the moving average. Npad is half of
%  Nsmooth because FastSmooth uses a midpoint moving average scheme.
Npad = round(Nsmooth/2);
if rem(Npad,2) == 0
    Npad = Npad+1;
end


%Making sure input ImpPix meets minimum requirement
if iscell(ImpPix) == 0
    ImpPix = {ImpPix};
end
ImpPixLen = size(ImpPix,1)*size(ImpPix,2); 
if ImpPixLen ~= YNum
    error('Mismatched number of Y column and ImpPix elements');
end

%Making Sure ImpPix is of correct form
TotalImpPix = 0;
for jk = 1:ImpPixLen;  
    if isempty(ImpPix{jk}) == 1; %ImpPix cannot be empty 
        ImpPix{jk} = [1; YLen];
        continue;
    end    
    ImpPixT = ImpPix{jk};
    ImpPixT = ImpPixT(:);
    if ImpPixT(1) ~= 1; %Must start from 1
        ImpPixT = [1; ImpPixT];
    end
    if ImpPixT(end) ~= YLen; %Must end at size(Y,1)
        ImpPixT = [ImpPixT; YLen];
    end
    ImpPix{jk} = ImpPixT;
    if length(ImpPixT) > TotalImpPix;
        TotalImpPix = length(ImpPixT);
    end
end

%Generate 2D cacluation matrix and real value map, Ykeep

if Direction == 1
    TotalElem = YLen+2*Npad*TotalImpPix;
    Ytmp = zeros(TotalElem,YNum);
    Ykeep = Ytmp > 1;

    for jj = 1:YNum
        ImpPixAll = ImpPix{jj};
        jm = 1; %Position of ImpPixAll
        Cursor2 = 1; %Position of Ytmp
        while jm <= length(ImpPixAll)
            %Determine segment location
            Pcurr = ImpPixAll(jm);
            if jm == length(ImpPixAll);
                Pnext = Pcurr+1;
            else
                Pnext = ImpPixAll(jm+1);
            end

            %Fill in the pre-padding
            Ytmp(Cursor2:Cursor2+Npad-1,jj) = Y(Pcurr,jj);
            Cursor2 = Cursor2+Npad;

            %Fill in the actual values
            if Pnext-Pcurr > 1
                Ytmp(Cursor2:Cursor2+Pnext-Pcurr,jj) = Y(Pcurr:Pnext,jj);
                Ykeep(Cursor2:Cursor2+Pnext-Pcurr,jj) = 1;
                Cursor2 = Cursor2+Pnext-Pcurr+1;
                jm = jm+1; %Move over to the "end" of segment
                Pcurr = ImpPixAll(jm);
            else
                Ytmp(Cursor2,jj) = Y(Pcurr,jj);
                Ykeep(Cursor2,jj) = 1;
                Cursor2 = Cursor2+1;               
            end

            %Fill in the post-padding
            Ytmp(Cursor2:Cursor2+Npad-1,jj) = Y(Pcurr,jj);
            Cursor2 = Cursor2+Npad;

            jm = jm+1;
        end
    end
    
    Yavg = FastSmooth(Ytmp,Nsmooth,1);
    Yout = zeros(YLen,YNum);
    Yout(:) = Yavg(Ykeep(:));    
else
    TotalElem = YLen+2*Npad*TotalImpPix;
    Ytmp = zeros(YNum,TotalElem);
    Ykeep = zeros(TotalElem,YNum) > 1; %Must transpose later

    for jj = 1:YNum
        ImpPixAll = ImpPix{jj};
        jm = 1; %Position of ImpPixAll
        Cursor2 = 1; %Position of Ytmp
        while jm <= length(ImpPixAll)
            %Determine segment location
            Pcurr = ImpPixAll(jm);
            if jm == length(ImpPixAll);
                Pnext = Pcurr+1;
            else
                Pnext = ImpPixAll(jm+1);
            end

            %Fill in the pre-padding
            Ytmp(jj,Cursor2:Cursor2+Npad-1) = Y(jj,Pcurr);
            Cursor2 = Cursor2+Npad;

            %Fill in the actual values
            if Pnext-Pcurr > 1
                Ytmp(jj,Cursor2:Cursor2+Pnext-Pcurr) = Y(jj,Pcurr:Pnext);
                Ykeep(Cursor2:Cursor2+Pnext-Pcurr,jj) = 1;
                Cursor2 = Cursor2+Pnext-Pcurr+1;
                jm = jm+1; %Move over to the "end" of segment
                Pcurr = ImpPixAll(jm);
            else
                Ytmp(jj,Cursor2) = Y(jj,Pcurr);
                Ykeep(Cursor2,jj) = 1;
                Cursor2 = Cursor2+1;               
            end

            %Fill in the post-padding
            Ytmp(jj,Cursor2:Cursor2+Npad-1) = Y(jj,Pcurr);
            Cursor2 = Cursor2+Npad;

            jm = jm+1;
        end
    end
    
    Yavg = FastSmooth(Ytmp,Nsmooth,2)';
    Yout = zeros(YLen,YNum);
    Yout(:) = Yavg(Ykeep(:));
    Yout = Yout';
end
