# Supplementary material for: Image Restoration and Analysis of Influenza Virions Binding to Membrane Receptors Reveal Adhesion-Strengthening Kinetics
Source: PLoS One. 2016 Oct 3;11(10):e0163437. doi: 10.1371/journal.pone.0163437 (PMC5047597; doi:10.1371/journal.pone.0163437)
Supplement: S2 File — (XLSX) [file pone.0163437.s002.xlsx]

## Sheet: N vs t
	1% aGM1			1% GM1			1% GM3			1% GD1a
	Trial 1	Trial 2 (Shown in paper)	Trial 3	Trial 1	Trial 2 (Shown in paper)	Trial 3	Trial 1 (Shown in paper)	Trial 2	Trial 3	Trial 1	Trial 2 (Shown in paper)	Trial 3
time (s)	N	N	N	N	N	N	N	N	N	N	N	N
1	4	5	30	5	8	3	27	98	33	195	338	592
2	4	5	31	5	8	3	27	106	36	226	375	627
3	4	5	32	6	8	4	30	112	36	251	418	671
4	4	5	33	7	10	4	32	113	39	270	438	704
5	4	5	33	7	10	5	33	116	40	283	462	754
6	4	6	35	8	10	4	31	118	41	281	464	767
7	4	6	35	8	10	5	31	120	41	277	467	769
8	4	7	35	8	11	5	32	120	41	273	475	775
9	4	7	35	12	10	5	35	121	40	270	481	777
10	4	7	34	13	10	5	35	124	43	281	488	790
11	4	9	33	13	10	5	34	125	42	291	490	798
12	4	8	33	13	9	5	34	127	41	300	496	809
13	4	8	33	13	8	7	35	126	41	310	500	815
14	4	8	33	12	8	7	35	125	41	313	501	808
15	4	8	34	12	8	8	36	125	41	310	512	815
16	4	8	33	12	9	8	36	125	42	314	522	812
17	4	8	33	12	9	8	37	124	42	320	526	815
18	4	9	33	12	10	7	39	124	42	313	541	822
19	4	9	33	13	10	7	40	124	42	316	546	816
20	4	9	34	14	10	7	40	125	44	316	555	818
21	4	8	34	14	10	7	42	123	44	325	555	820
22	4	8	35	13	10	6	44	120	43	336	559	825
23	4	8	34	13	10	6	44	119	42	335	564	830
24	4	8	34	13	9	6	42	119	44	335	567	835
25	4	9	35	13	9	6	43	119	45	340	568	848
26	4	8	35	12	9	7	44	119	44	339	563	844
27	4	8	35	12	10	7	45	120	44	343	571	840
28	4	8	38	12	10	7	43	119	44	346	578	848
29	4	8	39	12	10	7	47	120	43	355	585	835
30	4	8	39	12	10	7	48	121	45	346	584	845
31	4	10	39	13	11	7	48	121	46	351	579	847
32	4	10	39	14	12	7	51	122	46	350	572	840
33	4	11	40	15	12	7	50	122	46	358	581	860
34	4	11	40	16	13	8	48	122	47	353	592	869
35	4	11	39	18	14	8	48	123	48	355	590	880
36	4	11	37	17	14	8	49	123	49	364	599	879
37	4	8	37	17	14	8	50	122	50	369	611	890
38	4	9	36	17	14	8	50	119	49	364	615	887
39	4	9	36	17	16	8	49	121	49	371	621	889
40	4	9	36	18	15	8	51	120	51	376	638	894
41	4	9	37	17	14	8	49	124	52	376	645	909
42	4	9	37	17	14	8	48	121	52	371	641	912
43	4	8	37	17	16	7	51	120	52	381	642	933
44	4	8	38	18	17	7	52	119	53	381	636	943
45	4	8	38	16	17	7	52	118	54	393	642	952
46	4	8	38	16	18	8	52	116	56	394	647	949
47	4	8	37	16	18	8	53	114	56	396	655	963
48	4	9	37	16	18	9	53	113	55	401	659	948
49	4	9	37	17	17	9	51	114	56	400	666	943
50	4	9	38	17	17	8	50	115	55	396	665	933
51	4	9	39	17	17	8	51	115	55	390	674	945
52	4	9	39	19	17	7	52	115	54	393	670	941
53	4	9	39	19	18	8	53	117	54	398	667	946
54	4	10	39	19	18	8	55	119	55	400	658	966
55	4	11	40	18	18	8	55	119	55	410	667	965
56	4	11	40	18	18	8	55	120	55	412	672	970
57	4	12	42	17	18	8	54	119	55	409	680	975
58	4	12	42	17	18	8	54	120	55	406	688	963
59	4	11	43	17	18	8	52	119	55	413	696	969
60	4	11	41	17	17	8	54	118	55	420	700	972
61	4	11	41	18	16	7	54	119	55	417	706	978
62	4	10	40	19	15	7	54	117	54	418	698	979
63	4	10	41	19	15	6	54	117	55	413	697	1002
64	4	11	41	19	15	6	54	118	54	417	706	977
65	4	10	40	21	15	6	54	118	53	413	708	984
66	4	9	42	21	14	6	54	120	53	420	716	997
67	4	10	42	21	14	6	54	123	52	417	717	1005
68	4	10	42	21	14	6	54	122	55	414	725	1006
69	4	9	42	22	14	6	54	124	54	425	728	1007
70	4	9	43	21	13	7	54	123	55	432	735	1017
71	5	10	43	21	13	7	53	122	55	439	745	1008
72	5	9	43	22	13	8	54	123	54	432	740	1017
73	5	9	43	22	13	8	56	122	54	440	747	1025
74	5	10	43	22	12	8	57	118	54	436	751	1023
75	5	11	43	22	12	8	57	119	53	429	758	1018
76	5	11	43	22	12	7	57	118	54	448	770	1027
77	5	10	42	21	12	10	57	117	54	456	769	1050
78	5	10	42	22	12	10	57	117	57	467	775	1035
79	6	9	41	23	13	10	57	117	57	476	781	1046
80	6	9	41	23	13	10	57	119	59	478	777	1045
81	6	9	41	23	13	10	57	119	62	483	790	1047
82	6	9	41	23	13	10	57	119	62	481	787	1052
83	6	9	41	24	14	9	57	118	62	476	786	1048
84	6	10	40	25	14	9	58	118	62	476	784	1035
85	5	10	40	26	14	9	58	117	61	476	783	1038
86	5	11	40	26	14	9	62	118	60	478	782	1053
87	5	11	39	27	14	9	62	120	59	481	785	1073
88	5	12	39	27	14	9	63	120	60	483	786	1061
89	5	12	39	27	14	9	66	119	61	489	801	1068
90	5	12	39	27	15	10	66	119	62	496	799	1078
91	5	11	38	28	15	9	67	119	62	494	806	1070
92	5	11	39	28	14	9	68	119	62	497	802	1062
93	5	11	39	27	14	9	68	119	63	504	803	1078
94	5	11	39	27	14	8	69	120	63	505	798	1084
95	5	11	39	26	13	8	69	119	64	508	803	1085
96	6	11	39	25	15	8	69	116	64	512	807	1087
97	6	11	39	25	15	8	70	115	64	503	811	1084
98	6	11	39	25	15	8	69	115	63	508	817	1092
99	6	11	40	25	15	8	70	114	62	510	815	1111
100	6	11	40	25	15	8	70	118	63	516	815	1119
101	6	11	42	26	15	9	71	118	63	520	819	1130
102	6	11	42	26	15	9	71	116	64	528	818	1130
103	6	12	42	26	15	9	72	118	64	523	827	1138
104	6	12	41	26	15	9	74	118	66	522	834	1125
105	6	12	43	28	16	9	72	119	66	513	840	1117
106	6	12	43	28	15	9	73	117	68	527	844	1122
107	6	12	43	28	15	9	73	118	67	519	844	1130
108	6	11	44	28	16	9	73	120	67	522	847	1133
109	6	11	44	28	16	10	73	120	67	526	854	1138
110	7	11	44	27	17	10	73	123	67	517	857	1149
111	7	11	44	27	17	10	73	122	68	515	868	1154
112	7	11	44	27	19	10	73	123	68	526	870	1159
113	7	11	44	27	19	10	73	122	68	533	880	1154
114	7	11	44	27	19	10	75	124	68	537	879	1160
115	6	11	43	27	19	10	77	122	68	551	883	1159
116	6	11	43	27	19	10	79	117	68	548	884	1164
117	6	12	44	27	19	10	78	115	67	557	885	1153
118	6	12	44	27	19	10	78	117	67	549	880	1138
119	6	12	43	27	19	10	80	115	66	554	885	1131
120	6	11	42	26	19	10	80	113	66	545	897	1141
121	6	11	42	27	19	11	80	110	66	546	899	1149
122	6	11	42	27	19	10	80	112	66	551	899	1153
123	6	11	42	28	20	10	82	113	67	552	905	1147
124	6	11	42	28	20	9	81	113	67	556	910	1158
125	7	11	42	28	19	10	80	115	66	557	911	1176
126	7	11	42	28	19	10	80	114	68	555	900	1173
127	7	11	42	28	19	10	81	116	68	551	894	1153
128	7	11	41	28	18	10	82	113	69	554	892	1139
129	7	12	41	27	18	10	83	113	69	553	892	1137
130	7	12	41	27	18	10	83	114	67	557	904	1136
131	6	12	41	29	18	10	83	115	67	560	919	1145
132	6	12	41	29	18	11	82	114	69	558	922	1154
133	6	12	41	29	18	11	82	115	71	557	929	1153
134	6	11	41	29	18	11	82	117	72	556	926	1158
135	6	11	41	30	18	11	81	117	73	558	924	1173
136	6	11	41	29	18	11	81	115	74	555	920	1165
137	6	11	41	29	18	10	81	115	75	571	916	1164
138	6	11	42	29	18	10	81	114	74	573	918	1143
139	6	11	42	29	18	10	81	117	74	570	923	1147
140	6	11	43	28	18	10	83	118	73	583	922	1160
141	6	11	43	28	18	10	83	116	71	592	931	1167
142	6	11	43	28	19	10	84	115	71	586	943	1167
143	6	11	43	28	19	10	84	117	71	580	951	1174
144	6	11	43	28	19	10	84	119	71	583	948	1169
145	6	11	43	28	19	10	84	117	70	573	949	1166
146	6	11	43	28	20	10	84	117	70	565	953	1171
147	6	12	43	28	20	11	85	116	71	562	951	1171
148	6	12	43	28	18	11	84	117	71	556	956	1155
149	6	12	43	29	17	11	86	115	72	563	947	1172
150	6	13	43	30	17	11	85	117	72	565	944	1171
151	6	13	42	31	18	11	85	117	72	568	944	1167
152	6	13	42	32	17	11	84	118	73	571	946	1180
153	6	13	42	32	19	10	85	116	72	582	954	1193
154	6	13	42	30	19	10	85	117	72	582	959	1179
155	7	12	43	29	20	10	85	116	72	590	971	1188
156	7	12	44	29	20	10	86	116	73	594	968	1197
157	7	12	44	29	20	10	86	119	72	586	968	1183
158	7	12	45	29	20	10	88	118	72	586	976	1185
159	7	12	45	29	20	10	89	116	72	587	973	1175
160	7	13	44	29	20	10	89	113	71	585	961	1189
161	7	13	43	29	20	10	89	114	72	591	972	1205
162	7	13	43	31	21	10	90	114	71	597	977	1205
163	7	13	42	31	20	10	89	117	71	603	974	1202
164	7	13	42	31	20	10	88	117	71	598	986	1196
165	7	13	42	32	20	10	89	115	71	589	1003	1209
166	7	13	42	32	20	10	89	114	71	590	994	1196
167	7	13	42	31	20	10	89	111	71	597	988	1190
168	7	13	42	31	20	10	89	111	71	600	994	1198
169	7	13	42	31	20	10	89	113	71	598	998	1204
170	8	12	42	32	20	10	89	113	71	608	993	1220
171	8	12	42	33	21	11	90	112	71	610	995	1223
172	8	12	42	33	21	11	90	113	70	606	994	1228
173	8	12	41	33	21	11	90	114	71	605	1005	1224
174	9	13	42	33	21	11	91	113	71	607	1011	1223
175	9	13	42	34	21	11	93	112	72	608	1012	1234
176	9	13	42	35	20	11	93	111	73	601	1001	1235
177	9	13	43	35	20	11	94	112	74	612	1003	1226
178	9	13	44	35	20	11	96	113	74	620	1015	1237
179	9	13	44	35	20	11	96	116	74	626	1019	1233
180	9	13	44	35	20	11	96	116	74	623	1026	1225
181	9	13	43	34	20	9	96	117	75	616	1022	1228
182	9	13	43	34	20	9	96	118	75	622	1026	1220
183	9	13	43	34	20	9	95	118	76	620	1024	1227
184	9	13	42	36	20	9	95	117	76	614	1025	1225
185	9	15	42	36	20	9	95	115	78	615	1029	1225
186	9	15	41	36	20	9	94	115	77	625	1023	1247
187	9	14	41	37	20	10	95	115	81	622	1022	1241
188	9	15	41	37	20	10	95	116	79	624	1030	1234
189	9	15	42	37	20	10	96	117	80	633	1026	1239
190	9	14	42	38	20	10	97	116	80	627	1018	1240
191	9	14	42	38	20	10	97	117	80	625	1022	1240
192	9	14	42	38	20	10	97	116	79	619	1027	1251
193	9	13	42	37	20	10	98	115	78	622	1023	1258
194	9	13	43	37	21	10	98	116	78	626	1016	1265
195	9	13	43	37	22	11	100	115	78	627	1008	1264
196	9	13	43	37	22	11	100	114	78	634	1024	1275
197	9	13	43	37	22	11	100	114	78	634	1027	1262
198	9	13	44	37	22	11	100	113	78	645	1028	1262
199	9	13	44	37	22	11	102	112	78	646	1032	1257
200	9	13	45	37	22	11	102	112	77	645	1041	1245
201	9	14	45	39	22	11	103	112	77	643	1036	1257
202	9	14	44	40	22	11	103	114	78	656	1027	1261
203	9	14	44	40	22	11	103	115	78	645	1037	1264
204	9	15	44	40	23	11	103	116	79	637	1032	1265
205	9	16	44	40	23	11	103	119	79	651	1028	1265
206	8	15	43	41	23	11	106	119	79	660	1029	1280
207	8	15	42	43	23	11	107	120	78	653	1035	1270
208	8	15	41	43	23	12	107	120	79	649	1032	1276
209	8	15	41	42	23	12	106	122	79	649	1035	1266
210	8	15	41	42	23	12	106	117	81	639	1040	1273
211	8	15	40	42	23	12	106	117	82	646	1035	1274
212	8	16	40	41	23	12	106	118	82	646	1042	1281
213	8	16	41	41	23	12	107	118	82	652	1048	1290
214	9	16	41	43	23	12	106	118	84	657	1045	1292
215	9	15	41	43	23	12	106	120	84	664	1055	1288
216	9	15	41	44	24	12	107	117	85	660	1066	1300
217	9	15	41	44	25	12	108	117	86	652	1067	1285
218	9	15	42	44	25	12	109	117	87	655	1068	1278
219	9	14	42	45	26	12	109	117	89	652	1062	1288
220	8	14	43	45	25	12	110	118	90	654	1069	1270
221	8	13	43	45	25	12	112	116	91	666	1070	1262
222	8	13	43	45	25	12	115	117	91	662	1067	1273
223	8	13	43	45	24	12	115	119	91	662	1072	1266
224	8	13	43	45	22	12	116	116	90	673	1088	1256
225	8	13	44	45	23	12	115	116	90	677	1081	1257
226	8	13	43	45	23	12	115	114	93	676	1093	1245
227	8	13	43	45	23	12	116	113	90	685	1091	1246
228	8	13	43	45	23	12	117	115	91	673	1082	1245
229	8	13	44	45	23	12	118	114	93	663	1089	1252
230	8	13	44	45	24	12	118	119	93	660	1096	1258
231	9	13	43	45	24	12	118	116	92	663	1110	1275
232	9	13	43	45	24	12	116	116	91	657	1114	1272
233	9	13	43	45	24	11	117	115	91	662	1118	1255
234	9	12	42	45	24	11	118	115	90	664	1122	1264
235	9	12	44	45	24	11	118	110	90	680	1120	1271
236	9	12	44	45	25	11	117	110	89	677	1110	1265
237	8	12	44	45	25	11	119	112	89	676	1105	1269
238	8	12	44	45	25	11	119	111	89	682	1099	1288
239	8	12	44	45	26	12	118	111	88	691	1102	1293
240	8	12	44	46	27	12	118	113	87	700	1095	1290
241	8	13	44	46	27	12	118	114	88	690	1098	1297
242	8	13	44	46	28	12	118	117	89	683	1099	1300
243	8	14	44	46	27	12	119	119	88	681	1106	1313
244	8	14	45	46	27	13	120	118	88	687	1100	1303
245	8	14	44	46	27	13	120	117	88	687	1091	1304
246	8	14	44	46	27	13	120	116	88	688	1096	1301
247	8	15	44	47	26	13	124	113	87	688	1103	1298
248	8	15	44	47	26	13	125	112	89	691	1115	1288
249	8	15	44	48	26	13	125	114	89	683	1129	1292
250	8	15	44	48	26	13	125	113	89	689	1127	1295
251	8	15	44	48	26	13	124	109	88	691	1128	1287
252	8	15	44	48	26	13	125	110	90	690	1129	1307
253	8	15	44	49	26	13	125	110	90	681	1124	1298
254	8	16	44	49	26	13	126	109	90	680	1124	1292
255	8	16	44	49	26	13	125	110	90	676	1127	1291
256	8	15	44	49	26	14	125	109	92	680	1132	1306
257	8	15	45	49	26	14	125	106	92	682	1118	1308
258	8	14	45	49	26	15	127	105	93	686	1108	1314
259	8	14	46	49	26	15	127	105	92	693	1110	1314
260	8	14	46	49	26	15	128	105	92	694	1107	1316
261	8	14	46	49	26	15	127	105	92	693	1108	1312
262	8	14	46	49	26	15	127	105	92	701	1109	1304
263	8	15	46	49	26	16	126	105	92	693	1103	1311
264	8	15	46	49	26	15	126	107	90	690	1101	1313
265	8	15	45	49	26	15	125	109	90	696	1105	1310
266	8	15	45	49	27	15	125	110	90	699	1094	1317
267	8	16	45	49	27	16	125	110	90	695	1098	1323
268	8	15	45	49	27	16	124	111	90	692	1101	1327
269	8	15	45	50	27	16	124	109	90	691	1102	1313
270	8	15	46	50	27	16	126	109	90	696	1112	1319
271	8	15	46	50	28	16	127	109	90	688	1112	1317
272	8	15	46	52	28	17	127	109	91	702	1114	1316
273	8	14	46	52	28	17	127	109	91	694	1120	1319
274	8	14	46	53	28	17	127	111	92	700	1127	1328
275	8	15	47	53	28	16	127	109	92	698	1137	1316
276	8	15	46	55	29	17	126	109	92	696	1138	1313
277	8	15	46	55	29	17	127	111	92	692	1140	1326
278	8	15	46	54	28	17	126	113	93	689	1133	1324
279	8	14	46	53	28	17	127	113	91	689	1131	1320
280	8	14	46	53	28	17	127	114	91	690	1133	1314
281	8	14	47	53	29	17	127	116	91	692	1132	1306
282	8	14	47	54	29	17	128	117	91	686	1138	1324
283	8	14	47	53	29	17	128	113	89	688	1141	1318
284	8	14	47	54	30	17	128	112	89	695	1144	1316
285	8	14	47	54	31	17	129	111	90	696	1140	1324
286	8	16	47	56	31	17	129	110	91	705	1134	1332
287	8	16	49	56	31	17	127	111	92	703	1143	1321
288	8	16	49	56	31	17	126	110	92	696	1145	1317
289	8	17	49	55	31	17	126	111	92	695	1149	1326
290	8	17	49	55	31	17	126	110	91	698	1148	1323
291	8	18	49	55	31	17	126	109	88	700	1142	1324
292	8	18	49	55	30	17	126	110	87	694	1137	1333
293	8	18	49	56	29	17	127	107	87	701	1137	1322
294	8	17	49	57	29	17	128	107	87	703	1136	1321
295	8	17	49	58	29	17	129	108	88	694	1134	1341
296	9	16	49	59	29	17	128	107	89	697	1129	1334
297	9	14	49	59	29	17	129	104	90	696	1128	1334
298	9	14	49	59	29	17	129	103	90	709	1133	1332
299	9	15	50	58	28	17	129	100	90	710	1142	1335
300	9	15	50	58	28	17	130	97	91	704	1142	1339
301	9	15	50	58	28	17	131	98	89	712	1143	1338
302	9	15	50	58	28	17	131	99	90	709	1146	1348
303	9	15	50	58	29	17	131	103	91	701	1148	1348
304	9	15	50	59	29	17	134	104	93	704	1144	1348
305	9	15	50	59	29	17	133	105	93	712	1138	1347
306	9	14	50	59	29	17	136	105	94	712	1143	1351
307	9	14	51	59	29	17	136	107	93	712	1142	1341
308	9	15	51	59	29	17	136	107	93	715	1147	1331
309	9	15	50	59	29	17	137	105	94	713	1154	1321
310	9	15	50	59	29	16	136	103	94	712	1153	1322
311	9	15	51	59	29	16	136	102	94	715	1170	1322
312	9	17	51	59	29	16	136	104	93	712	1176	1325
313	9	15	51	59	28	16	136	103	92	705	1181	1324
314	9	15	51	59	28	16	137	105	93	707	1182	1324
315	9	15	51	59	28	16	137	106	92	714	1183	1337
316	9	15	51	60	28	16	137	107	91	712	1177	1340
317	10	15	51	61	28	17	137	106	92	713	1174	1345
318	10	15	52	61	28	17	138	105	90	714	1170	1335
319	10	15	51	61	28	17	138	105	91	711	1175	1329
320	10	15	50	61	29	17	138	106	91	710	1172	1322
321	10	16	50	61	29	17	138	107	92	722	1180	1343
322	10	16	50	60	29	17	137	109	91	722	1179	1342
323	10	16	50	61	29	16	137	110	91	729	1182	1351
324	10	16	50	61	29	16	139	111	91	721	1184	1358
325	10	17	50	61	29	16	139	109	91	719	1201	1347
326	10	17	50	61	29	16	139	109	90	723	1197	1344
327	10	17	50	62	29	16	140	108	90	724	1191	1352
328	10	18	50	62	29	16	140	106	91	723	1198	1351
329	10	17	50	61	29	16	140	104	94	720	1190	1355
330	10	17	50	61	29	16	140	103	95	715	1190	1349
331	10	18	50	61	30	16	141	102	96	725	1186	1340
332	10	18	50	62	29	16	141	102	96	726	1186	1348
333	10	16	50	62	29	16	141	103	96	718	1192	1348
334	10	17	50	62	29	16	141	104	96	719	1187	1341
335	10	17	49	62	29	16	141	103	96	716	1194	1341
336	10	16	49	63	29	16	141	106	96	727	1188	1350
337	10	16	49	63	28	15	142	105	96	721	1198	1356
338	10	16	49	63	28	15	143	105	98	725	1196	1351
339	10	16	49	63	28	15	144	104	98	720	1194	1361
340	10	16	49	63	28	16	145	102	98	706	1188	1357
341	10	16	49	63	28	16	145	102	98	714	1190	1347
342	10	17	49	64	29	16	146	101	97	714	1188	1360
343	10	18	49	64	28	16	146	100	97	714	1193	1355
344	10	17	49	64	28	16	146	100	98	724	1195	1364
345	10	17	49	64	28	16	146	103	98	737	1191	1362
346	10	17	49	64	29	16	147	103	97	746	1190	1367
347	10	17	49	64	29	17	146	103	98	749	1189	1367
348	10	17	49	64	29	17	146	103	98	757	1194	1362
349	10	17	49	64	29	17	146	105	98	760	1184	1355
350	10	17	50	64	29	17	146	101	98	758	1201	1358
351	10	17	50	64	29	17	146	102	96	748	1205	1371
352	10	16	50	64	29	17	146	101	98	746	1214	1359
353	10	16	50	65	29	17	146	102	98	746	1214	1361
354	10	15	50	65	30	17	146	102	98	738	1218	1370
355	10	15	50	65	32	18	146	103	97	732	1213	1364
356	10	15	50	65	32	18	147	102	97	737	1215	1373
357	10	15	49	66	32	18	145	102	99	739	1209	1372
358	10	15	50	65	32	18	145	104	98	747	1201	1366
359	10	16	50	65	32	18	145	104	98	746	1209	1370
360	10	16	50	65	32	18	147	104	98	749	1214	1374
361	10	16	50	65	32	18	147	105	98	753	1210	1382
362	10	16	50	65	31	18	147	104	99	756	1212	1380
363	10	16	50	65	32	17	149	106	100	751	1211	1386
364	10	16	50	64	32	17	149	106	100	747	1211	1372
365	10	16	50	64	31	17	149	107	100	751	1200	1381
366	10	16	50	64	33	17	149	105	100	756	1206	1379
367	10	16	51	64	32	17	148	103	100	757	1203	1387
368	10	16	50	64	32	18	147	102	100	759	1211	1382
369	10	16	51	64	32	18	147	104	99	749	1209	1375
370	10	16	52	63	32	18	147	103	99	750	1209	1368
371	10	16	52	65	32	19	148	103	99	748	1207	1375
372	10	16	53	65	32	19	149	103	102	745	1209	1367
373	10	16	53	65	32	19	149	103	103	748	1205	1389
374	11	17	54	65	32	19	151	104	103	743	1213	1391
375	11	18	54	64	32	19	151	104	103	748	1212	1393
376	11	18	52	65	31	19	150	105	105	747	1205	1396
377	11	18	52	66	31	19	151	103	105	744	1204	1387
378	11	18	52	66	31	19	151	102	105	748	1201	1389
379	10	18	52	66	31	19	151	101	105	745	1198	1378
380	10	18	52	66	31	19	151	102	104	745	1205	1375
381	10	18	52	66	31	19	151	101	104	746	1216	1378
382	10	18	52	66	32	19	151	102	103	736	1213	1389
383	10	18	52	65	32	19	150	101	103	745	1206	1383
384	10	18	52	65	31	19	150	101	101	743	1221	1379
385	10	18	53	65	32	19	150	101	102	746	1218	1387
386	10	18	53	65	32	18	149	102	102	743	1217	1380
387	10	18	54	65	32	18	150	100	103	748	1221	1380
388	10	18	54	65	31	18	149	100	103	747	1219	1384
389	10	18	54	65	31	19	149	101	105	748	1217	1394
390	10	18	53	65	31	19	149	100	106	749	1224	1382
391	10	17	53	65	31	19	149	100	106	758	1219	1381
392	10	17	53	66	31	19	149	100	106	761	1214	1382
393	10	17	53	66	30	19	149	100	106	752	1212	1385
394	10	18	53	65	30	19	149	99	106	753	1213	1395
395	10	18	52	66	30	19	150	100	106	748	1207	1383
396	10	18	52	66	32	20	151	100	107	752	1202	1396
397	10	18	51	66	32	20	152	99	108	762	1211	1389
398	10	18	51	66	32	20	154	99	108	763	1209	1383
399	11	19	52	66	32	20	154	98	108	761	1205	1378
400	11	18	52	67	32	20	155	98	108	772	1205	1369
401	11	18	52	67	32	20	155	98	109	770	1213	1370
402	11	18	52	67	30	20	155	98	108	777	1209	1372
403	11	18	52	67	30	20	155	96	108	768	1205	1377
404	11	19	52	67	29	20	155	98	108	770	1202	1384
405	11	19	52	67	29	20	155	96	109	771	1205	1390
406	11	19	52	67	29	20	154	96	109	774	1199	1394
407	11	19	52	68	29	20	155	95	109	783	1202	1402
408	11	19	52	68	30	20	156	95	107	788	1203	1396
409	11	19	52	69	30	20	156	95	107	789	1204	1392
410	11	19	52	69	31	20	158	96	108	789	1204	1392
411	11	19	52	69	31	20	159	95	108	785	1204	1404
412	11	18	52	69	31	20	159	95	108	781	1199	1394
413	11	18	52	70	32	21	159	93	107	784	1202	1384
414	11	18	52	69	31	21	160	94	107	781	1208	1387
415	12	18	52	69	32	21	160	91	106	785	1202	1393
416	12	18	52	69	32	21	158	92	106	781	1212	1375
417	12	18	52	69	32	21	157	92	105	791	1212	1386
418	12	18	52	70	32	21	159	92	106	783	1210	1384
419	12	18	52	70	31	20	159	92	105	782	1210	1394
420	13	18	52	70	32	20	161	92	105	781	1214	1390
421	13	18	52	70	32	20	161	93	105	785	1216	1374
422	13	18	52	70	32	20	161	96	106	785	1210	1380
423	13	18	52	70	32	21	158	96	108	776	1209	1385
424	13	18	52	70	33	21	158	97	107	774	1213	1389
425	13	18	52	70	33	20	158	96	107	775	1212	1391
426	13	19	52	69	33	20	158	97	109	782	1208	1398
427	12	18	53	69	33	21	157	96	110	774	1204	1401
428	12	18	54	69	33	22	157	94	108	778	1204	1399
429	12	18	54	71	33	22	158	95	108	779	1214	1397
430	12	18	54	71	32	22	159	96	108	781	1218	1402
431	12	18	54	71	32	23	158	97	107	772	1213	1402
432	12	18	55	71	32	23	158	96	103	776	1216	1408
433	12	18	54	71	32	23	158	96	104	778	1221	1404
434	12	18	54	71	32	23	159	95	104	777	1225	1402
435	12	18	54	71	33	22	161	96	105	769	1228	1405
436	13	18	54	71	34	21	163	94	105	767	1227	1411
437	13	18	54	72	34	21	164	94	105	771	1235	1407
438	13	18	54	72	34	21	164	95	106	767	1235	1406
439	13	18	54	72	34	21	163	97	108	764	1239	1422
440	13	18	54	72	34	21	163	95	113	766	1246	1414
441	13	17	54	72	34	21	163	95	114	772	1241	1406
442	13	17	54	71	34	21	164	96	115	783	1232	1406
443	13	17	53	71	34	22	165	95	115	785	1231	1418
444	13	16	54	71	34	22	165	94	113	779	1234	1409
445	13	16	54	72	34	22	165	93	112	784	1236	1406
446	12	16	54	74	34	22	165	93	112	784	1238	1397
447	12	16	54	74	34	22	167	93	111	772	1240	1397
448	12	16	54	74	35	22	168	94	111	778	1233	1393
449	12	17	54	73	35	22	168	96	112	781	1230	1387
450	12	17	53	72	35	22	168	96	111	785	1227	1379
451	12	17	52	72	35	22	167	96	111	789	1232	1387
452	12	18	52	72	35	22	168	97	111	795	1234	1396
453	12	18	52	72	36	22	166	95	114	795	1235	1394
454	12	18	52	72	36	22	166	94	114	800	1237	1396
455	12	18	53	72	35	23	165	94	113	791	1238	1389
456	12	18	52	72	35	23	166	98	114	787	1246	1387
457	12	19	53	73	36	24	166	97	114	790	1243	1373
458	12	19	53	73	36	25	166	96	112	787	1232	1372
459	12	19	53	73	36	25	166	98	110	787	1233	1373
460	12	18	52	74	36	24	166	98	109	788	1226	1382
461	12	18	51	74	35	24	166	98	109	791	1230	1381
462	12	18	54	74	33	24	166	98	109	798	1234	1391
463	12	18	55	74	33	24	164	96	109	810	1243	1405
464	12	19	55	74	33	24	165	94	109	809	1244	1399
465	12	19	54	73	33	24	165	94	109	807	1242	1389
466	12	19	55	74	33	24	165	92	109	809	1236	1387
467	12	19	55	74	33	24	164	92	109	809	1231	1392
468	12	19	54	74	33	24	164	92	110	812	1231	1388
469	12	19	54	74	34	24	163	96	110	807	1231	1390
470	12	19	54	74	35	24	163	97	109	809	1227	1389
471	12	18	54	75	35	24	162	97	109	806	1228	1385
472	13	18	54	76	35	24	162	99	108	812	1233	1395
473	13	18	54	76	35	24	162	99	108	811	1237	1404
474	13	18	54	75	35	24	162	98	108	812	1237	1403
475	13	18	55	75	35	24	162	94	109	807	1239	1408
476	13	19	55	74	35	24	162	97	109	804	1246	1410
477	13	19	55	74	35	24	162	97	109	802	1240	1401
478	12	19	56	74	36	24	161	101	111	805	1250	1397
479	12	19	55	76	37	25	161	101	111	810	1256	1399
480	12	19	55	76	37	24	162	101	111	809	1248	1390
481	12	19	54	76	37	24	163	102	110	815	1245	1391
482	12	19	55	77	37	24	163	102	111	802	1241	1395
483	12	19	56	77	37	25	162	102	109	804	1237	1394
484	12	17	55	77	37	25	163	101	109	813	1238	1400
485	12	17	55	77	37	26	164	101	109	809	1230	1394
486	12	16	55	77	35	26	164	101	110	801	1223	1391
487	12	16	54	77	35	26	165	99	110	805	1215	1401
488	12	16	54	78	36	27	165	99	109	804	1224	1403
489	12	16	54	78	37	27	165	100	109	809	1230	1408
490	12	16	53	78	37	27	165	100	109	806	1226	1409
491	12	16	53	79	36	27	168	101	109	805	1229	1410
492	12	16	54	79	36	27	168	101	108	803	1234	1405
493	12	17	54	80	36	27	169	100	107	804	1238	1412
494	12	17	53	79	36	27	169	100	107	807	1242	1414
495	12	17	53	79	36	27	169	100	108	797	1232	1410
496	12	17	52	78	37	27	168	101	107	804	1231	1415
497	12	17	52	78	36	27	168	102	107	801	1232	1416
498	12	18	53	77	36	26	168	102	107	803	1223	1415
499	12	18	53	78	36	25	169	102	108	814	1217	1402
500	12	18	54	78	36	25	169	102	107	820	1222	1400
501	12	18	54	78	37	25	169	103	107	817	1226	1406
502	12	18	54	78	37	25	169	104	107	824	1234	1396
503	12	18	55	80	37	25	169	104	107	821	1228	1397
504	12	18	55	80	37	25	171	102	108	824	1234	1402
505	12	18	54	80	36	25	170	101	108	817	1236	1402
506	12	18	54	80	36	25	169	100	107	821	1236	1398
507	12	18	54	80	36	25	171	99	106	827	1236	1402
508	12	18	55	79	36	25	171	99	107	831	1243	1401
509	12	17	55	79	36	25	171	99	108	823	1253	1408
510	12	17	55	79	36	25	172	103	109	826	1251	1404
511	12	17	55	79	35	25	171	101	109	834	1254	1401
512	12	17	55	79	35	25	170	101	108	830	1248	1416
513	12	18	55	80	35	25	170	103	108	827	1249	1415
514	12	18	55	80	35	25	171	102	107	827	1243	1412
515	12	18	56	79	35	25	170	102	107	821	1249	1403
516	12	19	56	79	35	25	170	103	106	820	1244	1392
517	12	19	55	79	35	25	170	103	105	815	1245	1397
518	12	19	55	80	35	25	170	102	104	815	1237	1400
519	12	19	55	80	35	24	170	103	105	812	1236	1396
520	12	19	55	80	35	24	170	101	105	813	1235	1398
521	12	19	56	80	35	24	170	102	105	809	1229	1404
522	12	18	56	80	35	23	171	102	105	811	1226	1402
523	12	18	56	80	35	23	173	102	105	812	1221	1410
524	12	18	56	80	35	23	174	104	106	816	1226	1411
525	12	18	56	80	35	23	176	102	106	825	1232	1400
526	12	18	55	80	35	23	175	101	106	825	1230	1397
527	12	19	55	80	34	23	175	100	107	826	1230	1405
528	12	19	55	81	34	23	175	100	108	826	1237	1400
529	12	20	55	81	35	23	176	101	109	826	1234	1394
530	12	20	55	81	35	23	176	101	109	822	1236	1404
531	12	20	56	82	35	24	177	100	111	815	1229	1414
532	12	21	55	82	35	24	177	102	111	811	1228	1422
533	12	21	55	81	35	24	177	103	112	809	1223	1431
534	12	20	55	82	35	24	176	102	111	807	1223	1426
535	12	22	53	83	35	24	176	101	111	816	1220	1431
536	12	22	53	83	35	23	176	101	110	822	1214	1426
537	12	22	53	84	35	23	177	102	110	822	1213	1425
538	12	21	53	84	35	23	177	103	110	829	1213	1424
539	12	21	53	84	35	23	177	103	111	829	1216	1417
540	13	19	53	84	35	23	176	103	111	836	1203	1418
541	13	19	53	86	35	23	175	103	111	826	1210	1411
542	13	19	53	87	35	23	175	103	111	822	1211	1405
543	13	19	53	87	36	23	174	102	111	823	1218	1401
544	13	19	54	88	36	23	174	101	110	823	1215	1400
545	12	19	54	88	35	23	176	103	110	830	1220	1402
546	12	18	54	89	35	23	176	104	112	825	1229	1419
547	12	18	54	89	35	23	176	104	112	826	1222	1433
548	12	18	54	89	35	23	177	104	113	828	1226	1429
549	12	17	54	88	35	25	177	106	113	830	1232	1412
550	12	17	53	88	36	25	176	107	113	823	1230	1407
551	12	17	53	88	36	26	176	106	112	826	1229	1414
552	12	17	53	88	36	26	176	106	112	829	1233	1413
553	12	17	53	89	36	26	176	104	112	821	1234	1406
554	12	18	53	90	36	26	176	102	111	820	1231	1419
555	12	18	53	90	36	26	175	102	111	818	1235	1417
556	12	18	53	90	36	26	176	100	112	820	1231	1420
557	12	18	54	90	36	25	176	99	112	828	1220	1420
558	13	18	56	90	36	25	176	100	112	825	1221	1429
559	13	18	56	90	35	26	176	100	112	824	1220	1430
560	13	18	56	91	36	26	177	100	112	828	1226	1432
561	13	18	56	91	37	25	178	100	113	825	1226	1429
562	13	18	56	91	37	25	179	101	112	820	1220	1434
563	13	18	55	91	37	25	179	102	112	820	1215	1428
564	13	19	54	91	36	25	178	101	112	814	1218	1430
565	14	19	53	90	36	25	178	101	112	814	1224	1426
566	14	19	53	90	36	25	178	99	112	813	1220	1424
567	14	20	54	90	36	26	177	98	112	822	1224	1422
568	14	21	55	90	36	26	177	97	113	822	1226	1416
569	14	20	55	90	36	26	177	96	113	831	1225	1419
570	14	20	55	90	36	26	178	96	113	828	1215	1411
571	14	20	56	90	35	26	178	96	113	828	1208	1414
572	14	20	56	90	35	26	178	97	114	823	1213	1402
573	14	20	56	90	35	27	178	98	115	813	1208	1406
574	14	19	56	90	35	27	178	99	114	817	1205	1396
575	14	19	55	90	35	27	178	97	113	822	1199	1399
576	14	19	55	90	35	27	179	96	113	825	1200	1404
577	14	18	55	91	35	27	180	97	113	829	1212	1408
578	14	19	54	91	35	26	180	98	113	823	1217	1407
579	14	19	54	92	35	26	180	99	114	818	1214	1411
580	14	20	54	93	35	25	179	97	115	821	1220	1409
581	14	20	54	93	35	25	179	98	115	833	1220	1413
582	14	20	54	93	35	25	179	98	115	838	1222	1416
583	14	20	55	93	35	26	180	98	116	844	1214	1411
584	15	20	55	93	35	26	181	98	116	848	1213	1411
585	15	20	55	93	35	26	181	98	116	854	1209	1420
586	15	20	56	93	35	26	181	98	117	855	1211	1422
587	15	20	56	93	35	25	183	98	117	852	1207	1425
588	15	20	56	94	36	26	183	98	117	860	1206	1429
589	14	20	56	93	37	26	183	99	116	856	1210	1430
590	14	21	56	93	37	26	182	100	116	850	1208	1425
591	14	22	56	93	37	26	182	100	115	853	1212	1438
592	14	22	56	94	37	26	182	101	116	851	1212	1436
593	14	22	56	93	37	26	182	102	116	846	1208	1434
594	14	23	56	93	38	26	183	101	116	844	1208	1437
595	14	23	56	93	38	26	183	101	117	837	1212	1441
596	14	23	56	94	38	26	183	102	117	841	1202	1430
597	14	22	57	94	38	26	183	101	116	836	1206	1428
598	14	22	57	94	39	26	184	101	116	835	1208	1433
599	14	22	57	94	39	26	183	101	118	833	1212	1433
600	14	22	57	95	39	26	183	103	117	833	1208	1442
601	14	21	57	94	38	26	183	104	119	835	1211	1444
602	14	21	57	94	38	26	183	105	118	838	1205	1443
603	14	22	56	95	38	27	184	106	118	844	1208	1447
604	14	22	55	95	40	27	184	108	117	844	1214	1442
605	14	23	55	95	41	27	184	109	117	834	1210	1448
606	14	23	55	95	41	27	184	111	117	832	1210	1444
607	14	23	55	95	41	27	185	110	117	836	1203	1440
608	14	23	55	94	41	27	185	109	116	839	1196	1438
609	14	23	55	94	41	26	186	110	118	831	1207	1440
610	14	23	54	94	41	26	185	110	120	834	1206	1431
611	14	23	55	94	40	26	185	109	119	835	1204	1444
612	14	23	56	94	40	26	185	109	119	836	1197	1455
613	14	22	57	95	40	26	187	107	119	835	1211	1450
614	14	22	58	95	39	26	187	105	120	838	1205	1456
615	14	22	59	95	40	26	186	106	119	838	1201	1445
616	14	22	59	95	40	26	186	107	119	833	1206	1439
617	14	22	58	95	40	25	186	109	118	836	1212	1447
618	14	22	58	94	40	25	184	109	118	846	1214	1448
619	14	22	58	94	40	26	185	108	119	848	1208	1451
620	14	22	59	94	38	26	185	109	120	846	1204	1446
621	14	22	58	95	38	26	186	107	121	848	1205	1454
622	14	22	58	95	38	26	186	107	121	844	1194	1449
623	14	21	58	95	38	26	186	107	122	840	1190	1444
624	14	21	58	95	39	26	187	107	122	838	1200	1436
625	14	22	58	96	39	26	189	106	123	837	1199	1440
626	14	22	58	97	39	26	188	105	123	843	1202	1435
627	14	22	58	97	39	26	189	104	123	851	1201	1440
628	14	22	58	97	39	26	189	105	122	854	1205	1427
629	14	22	58	98	40	26	190	105	120	843	1202	1427
630	14	22	58	97	39	25	188	107	120	842	1204	1435
631	14	22	58	97	40	25	188	106	120	837	1198	1432
632	14	22	58	97	40	25	190	106	121	831	1188	1423
633	14	22	58	97	40	25	190	107	121	834	1188	1432
634	14	22	58	97	40	27	192	105	122	836	1191	1438
635	14	22	58	97	40	27	193	105	122	835	1187	1435
636	14	22	58	97	39	27	192	105	123	826	1179	1441
637	14	22	58	95	39	27	192	106	123	835	1178	1445
638	14	23	58	95	39	27	191	106	122	836	1173	1450
639	14	23	59	95	39	27	190	104	122	843	1169	1446
640	14	23	60	95	39	26	192	103	121	845	1176	1440
641	14	23	60	95	39	26	193	103	122	849	1172	1437
642	14	23	60	95	38	26	193	102	122	849	1169	1432
643	14	23	59	96	40	26	193	102	122	846	1167	1427
644	14	23	60	96	40	26	193	102	122	841	1173	1434
645	14	24	60	96	40	26	193	101	123	839	1179	1436
646	14	24	60	96	40	26	192	101	123	838	1183	1435
647	14	24	59	96	40	26	192	100	123	837	1184	1436
648	14	25	59	97	40	26	192	100	123	830	1186	1443
649	14	26	59	97	40	26	191	101	123	831	1182	1451
650	14	26	60	97	41	26	190	101	122	830	1177	1440
651	14	26	59	97	41	26	192	101	122	827	1168	1439
652	14	26	59	97	39	26	192	102	122	827	1171	1443
653	14	25	59	97	39	26	191	102	122	832	1171	1446
654	14	25	59	97	39	26	191	104	122	836	1169	1443
655	15	25	59	97	39	26	191	104	124	835	1168	1438
656	15	24	58	97	38	26	191	103	122	838	1168	1441
657	15	24	58	97	38	26	191	104	122	843	1172	1438
658	15	24	58	97	38	26	192	103	122	843	1178	1438
659	15	24	58	97	40	26	192	103	121	845	1173	1436
660	15	24	58	97	41	26	192	103	120	850	1177	1443
661	15	24	59	98	41	26	192	103	120	845	1186	1432
662	15	24	59	98	41	27	193	102	121	847	1188	1442
663	16	24	59	99	42	27	194	101	121	840	1178	1439
664	16	24	60	100	42	27	193	104	122	843	1180	1434
665	16	24	60	100	42	27	194	105	121	851	1176	1437
666	15	24	60	101	41	27	194	105	121	850	1170	1425
667	15	24	59	101	41	27	194	105	123	846	1174	1437
668	15	24	59	102	42	27	194	105	122	846	1166	1437
669	14	24	59	102	42	27	194	104	122	840	1171	1439
670	14	24	59	102	42	26	193	103	122	840	1161	1438
671	14	24	60	102	43	26	193	102	121	839	1160	1441
672	14	24	60	101	44	27	193	104	121	838	1162	1438
673	14	24	60	101	44	27	193	104	121	838	1168	1425
674	14	24	60	101	42	28	194	103	121	834	1170	1425
675	14	24	60	100	42	28	194	104	121	834	1180	1435
676	14	23	61	100	41	28	195	105	122	834	1184	1439
677	14	23	61	101	41	27	196	105	122	830	1182	1431
678	14	23	61	100	40	26	197	106	122	829	1188	1440
679	14	23	60	101	40	26	198	109	122	832	1182	1430
680	14	22	60	100	40	26	198	109	122	836	1184	1440
681	14	22	59	100	40	26	200	110	123	832	1185	1448
682	14	22	59	100	40	26	199	109	123	838	1184	1453
683	14	22	58	100	40	26	200	109	124	834	1178	1445
684	14	22	58	100	40	26	200	109	123	834	1177	1445
685	14	22	58	100	40	26	200	109	123	830	1180	1443
686	14	22	58	100	40	26	201	110	123	828	1183	1439
687	14	22	58	100	40	26	200	109	121	831	1193	1436
688	14	22	58	100	40	26	200	109	121	835	1194	1428
689	14	22	58	101	40	26	200	110	120	840	1187	1429
690	14	22	58	101	41	26	200	109	120	837	1187	1428
691	14	22	58	101	41	26	199	109	122	839	1183	1440
692	14	23	58	101	42	26	199	108	123	841	1189	1445
693	14	24	58	101	42	26	200	108	123	838	1187	1445
694	14	24	58	101	42	25	200	107	123	844	1188	1455
695	14	24	58	101	43	25	200	106	124	837	1182	1458
696	14	24	58	101	43	26	199	106	124	834	1186	1458
697	14	25	58	103	43	26	199	107	125	832	1181	1458
698	14	23	58	103	43	26	198	108	124	833	1183	1458
699	14	23	59	103	44	26	200	109	124	829	1176	1448
700	14	23	58	104	44	27	200	109	124	827	1173	1447
701	14	23	58	104	43	27	201	108	124	837	1173	1445
702	14	23	59	105	43	27	201	106	124	841	1170	1445
703	14	23	59	105	43	27	201	106	124	839	1167	1443
704	14	23	60	106	44	27	201	105	124	844	1175	1451
705	15	23	60	106	44	26	200	103	124	845	1167	1448
706	15	23	60	105	44	26	199	103	124	844	1169	1452
707	15	23	59	105	44	26	199	103	124	847	1165	1449
708	15	23	59	103	44	26	199	103	125	844	1162	1443
709	15	23	59	103	44	26	199	101	124	840	1173	1442
710	15	23	59	103	44	26	200	101	124	837	1171	1442
711	15	22	59	103	44	26	200	100	125	840	1162	1445
712	15	22	59	104	44	26	200	99	125	839	1163	1445
713	15	22	60	105	44	25	200	100	125	841	1161	1449
714	15	22	60	105	44	25	200	100	125	842	1162	1459
715	15	23	60	106	44	25	202	100	124	842	1162	1454
716	15	23	60	106	44	26	202	100	124	847	1167	1449
717	15	23	60	106	44	25	202	101	123	852	1164	1444
718	15	23	60	107	44	25	202	101	123	849	1167	1456
719	15	23	60	107	44	26	202	101	122	846	1170	1450
720	15	22	60	108	44	26	202	101	123	845	1161	1446
721	15	22	60	108	44	26	201	101	122	841	1164	1447
722	15	22	60	108	43	26	201	100	122	832	1165	1449
723	15	23	60	108	43	26	201	101	122	839	1166	1447
724	15	24	60	108	43	25	201	102	121	837	1168	1449
725	16	24	60	107	43	25	201	101	121	835	1169	1452
726	16	24	60	106	43	25	202	100	122	834	1163	1456
727	16	24	60	107	43	25	202	100	122	830	1157	1446
728	16	24	61	107	43	25	202	100	123	834	1152	1452
729	16	22	61	107	43	25	201	99	123	832	1151	1454
730	16	22	61	106	43	25	202	99	122	820	1157	1451
731	16	22	61	106	43	25	201	99	123	821	1150	1451
732	16	22	61	106	43	25	201	100	123	825	1151	1448
733	16	22	61	106	42	25	202	100	121	824	1152	1446
734	16	22	60	105	43	25	203	100	120	832	1155	1444
735	16	22	60	104	43	25	203	100	120	839	1147	1451
736	16	23	60	104	43	25	203	100	120	837	1140	1450
737	16	24	60	104	43	25	203	100	118	840	1146	1451
738	16	24	59	105	43	25	203	98	118	840	1147	1461
739	16	24	59	105	43	25	203	98	119	836	1140	1453
740	16	24	59	105	44	25	203	98	119	835	1135	1452
741	16	24	59	105	44	25	204	99	119	840	1135	1452
742	16	23	59	105	44	25	204	99	119	835	1130	1455
743	17	23	59	104	44	25	204	99	120	835	1133	1463
744	17	23	59	104	44	25	204	99	119	837	1136	1466
745	17	22	58	104	44	24	204	99	119	842	1141	1463
746	17	23	58	104	44	25	204	99	119	848	1144	1449
747	17	23	58	104	44	25	203	98	120	850	1152	1449
748	17	23	58	104	44	25	203	99	120	848	1150	1457
749	17	24	58	104	44	25	202	99	120	850	1148	1454
750	17	24	58	105	44	25	202	100	120	852	1144	1459
751	17	27	58	105	45	25	203	100	120	851	1156	1463
752	17	26	58	105	45	24	203	99	119	851	1163	1465
753	17	26	58	106	45	24	204	98	119	849	1163	1464
754	17	25	58	106	45	24	204	98	120	851	1153	1475
755	17	26	59	107	44	24	204	98	119	851	1147	1473
756	17	26	59	107	44	24	206	98	118	848	1142	1475
757	17	24	59	107	44	24	205	99	118	844	1143	1472
758	16	24	58	107	44	24	205	99	118	848	1142	1472
759	16	23	58	107	44	24	205	100	117	843	1137	1473
760	16	23	58	107	43	24	206	99	118	835	1133	1478
761	16	22	58	110	43	24	204	100	118	840	1139	1480
762	16	22	59	109	43	24	204	100	118	844	1129	1476
763	16	22	60	108	43	24	204	98	118	844	1136	1465
764	16	22	60	108	43	24	204	96	119	849	1131	1460
765	16	22	59	110	43	24	204	96	120	850	1127	1458
766	16	23	59	110	43	24	205	95	120	850	1124	1457
767	16	23	59	110	42	24	205	95	119	847	1126	1455
768	16	23	59	110	42	25	203	94	119	839	1122	1461
769	16	22	59	110	42	26	203	93	120	838	1124	1449
770	16	22	59	110	42	26	203	93	118	842	1126	1456
771	16	23	59	110	42	26	203	94	118	842	1131	1454
772	16	23	59	112	43	26	203	94	118	837	1122	1456
773	16	23	59	112	43	26	203	94	118	837	1118	1458
774	16	23	59	112	43	26	202	93	118	839	1110	1462
775	17	23	59	112	43	26	203	94	118	843	1101	1458
776	17	23	59	112	43	27	203	94	118	842	1103	1462
777	17	23	60	113	43	27	204	94	119	848	1103	1459
778	17	23	60	114	43	27	204	95	119	850	1103	1463
779	17	23	60	114	43	27	204	97	119	844	1101	1464
780	17	23	60	114	43	27	205	98	119	843	1104	1470
781	17	23	60	113	43	27	205	98	119	850	1104	1475
782	17	23	60	113	43	27	205	98	118	845	1112	1472
783	17	23	60	113	43	26	204	99	119	847	1115	1469
784	17	23	60	112	43	26	204	99	118	842	1116	1465
785	17	23	60	112	43	26	205	99	118	847	1115	1472
786	17	23	61	112	43	26	206	98	120	838	1120	1463
787	17	23	62	112	43	26	206	99	120	838	1124	1462
788	17	23	62	112	43	26	205	100	120	844	1123	1465
789	17	23	62	112	44	26	205	97	119	844	1130	1459
790	17	23	61	112	44	26	205	97	120	842	1125	1461
791	17	23	61	112	44	26	205	97	118	837	1122	1463
792	17	23	61	113	44	26	206	96	118	838	1115	1444
793	17	23	60	115	44	26	206	97	118	835	1111	1450
794	18	23	60	115	43	26	206	97	118	833	1104	1454
795	18	23	60	115	44	26	207	96	118	835	1105	1461
796	18	23	60	116	43	26	207	96	118	838	1106	1464
797	18	22	60	117	43	26	207	96	118	842	1103	1468
798	18	22	54	116	43	27	207	97	118	844	1103	1467
799	18	21	61	117	43	27	207	98	119	842	1105	1463
800	18	21	60	117	43	26	207	98	120	845	1106	1466
801	18	21	60	116	44	26	208	98	120	847	1111	1464
802	18	21	60	116	44	26	209	98	120	842	1109	1461
803	18	21	60	114	44	26	209	97	120	844	1110	1456
804	18	21	59	115	44	27	209	98	119	841	1105	1450
805	17	21	59	115	44	27	208	98	119	836	1111	1439
806	17	21	59	115	44	27	208	97	118	840	1119	1442
807	17	22	59	114	44	27	208	97	118	835	1117	1452
808	17	22	59	115	44	27	208	99	120	838	1110	1447
809	17	24	59	115	44	27	208	98	120	842	1115	1447
810	17	24	59	115	43	27	208	99	120	849	1113	1442
811	17	24	60	116	43	27	208	99	120	850	1114	1449
812	17	24	60	116	43	27	208	99	120	847	1111	1454
813	17	24	60	115	43	27	208	98	121	845	1103	1454
814	17	24	60	115	43	27	209	96	121	837	1102	1455
815	18	22	60	116	43	27	208	95	120	841	1097	1457
816	18	22	59	116	43	28	208	95	120	841	1099	1455
817	18	22	59	116	42	28	209	97	120	839	1102	1458
818	18	22	59	116	41	28	209	97	118	834	1098	1457
819	18	22	59	116	41	28	209	98	119	838	1103	1450
820	18	22	59	115	41	29	208	99	120	838	1104	1456
821	17	22	59	115	41	28	208	98	119	837	1099	1473
822	17	22	59	116	41	27	210	97	120	834	1101	1475
823	17	23	59	116	42	26	210	97	120	840	1105	1479
824	17	23	59	116	42	26	210	98	121	842	1103	1474
825	18	23	59	116	42	26	211	96	122	839	1097	1480
826	18	23	59	116	42	26	213	96	123	835	1106	1475
827	18	23	59	118	42	26	213	95	123	839	1097	1467
828	18	24	60	118	42	26	212	96	124	846	1093	1467
829	18	24	60	118	42	26	212	97	125	840	1092	1459
830	17	24	60	118	42	26	212	99	124	834	1093	1458
831	18	24	60	118	42	26	212	99	124	836	1094	1461
832	18	23	60	118	42	26	212	100	124	837	1092	1463
833	18	22	60	118	42	26	212	101	124	837	1093	1461
834	18	23	62	118	42	27	212	100	123	837	1084	1464
835	18	23	62	118	42	27	212	99	123	836	1083	1475
836	18	23	62	118	42	27	213	100	123	840	1079	1471
837	18	23	62	118	41	27	214	101	121	840	1084	1474
838	18	24	62	119	41	27	214	100	121	840	1072	1470
839	18	23	61	119	41	27	214	100	121	841	1075	1471
840	18	23	63	119	41	27	215	104	122	843	1071	1468
841	18	23	63	119	42	27	215	105	122	846	1078	1471
842	18	23	63	119	42	27	217	102	124	845	1085	1466
843	18	22	63	119	42	27	217	103	124	839	1082	1475
844	17	22	62	119	43	27	217	103	124	839	1085	1473
845	17	22	62	119	43	27	217	103	125	844	1087	1466
846	17	22	62	119	43	27	217	104	126	840	1090	1470
847	17	22	62	119	42	26	217	101	126	840	1090	1470
848	17	22	62	119	42	26	215	102	126	839	1085	1465
849	18	22	62	119	42	26	215	101	126	836	1083	1465
850	18	22	62	119	42	26	215	101	125	835	1085	1466
851	18	22	62	120	42	26	215	101	125	832	1085	1471
852	18	22	62	120	42	27	215	100	124	834	1086	1462
853	18	23	62	121	42	27	215	100	125	836	1083	1470
854	18	23	63	121	42	27	215	99	124	842	1083	1461
855	18	23	63	121	42	27	215	100	124	846	1079	1460
856	18	23	62	121	42	27	215	100	125	849	1080	1469
857	18	23	62	122	42	27	215	100	125	846	1079	1468
858	18	23	62	122	42	26	215	100	124	845	1075	1469
859	18	23	61	122	42	26	215	99	124	844	1078	1467
860	18	23	62	123	42	26	215	97	125	842	1078	1474
861	18	25	62	124	43	26	216	98	125	841	1077	1474
862	18	25	62	124	43	27	215	97	126	835	1074	1480
863	18	25	62	124	44	27	214	98	127	832	1075	1477
864	18	25	62	124	44	27	214	98	127	828	1071	1476
865	18	25	62	124	44	27	214	98	127	828	1068	1481
866	18	25	63	123	45	28	215	100	127	833	1068	1488
867	18	26	62	125	45	28	215	100	127	835	1071	1481
868	18	26	62	125	44	27	215	100	127	836	1076	1483
869	18	25	62	125	44	27	215	101	130	832	1072	1487
870	18	25	62	124	44	27	215	101	131	835	1068	1486
871	18	24	62	124	44	27	214	100	130	838	1066	1477
872	18	23	62	124	43	26	214	99	130	837	1062	1477
873	18	23	61	124	43	26	214	100	129	831	1063	1473
874	18	23	61	124	44	26	214	101	129	834	1060	1468
875	18	23	61	124	44	26	214	100	128	834	1059	1468
876	18	24	61	123	45	26	215	100	128	836	1063	1476
877	18	24	61	123	45	26	215	100	127	833	1060	1483
878	18	24	61	122	45	26	215	100	127	840	1054	1487
879	18	24	60	122	46	25	215	101	127	841	1056	1481
880	18	24	61	123	46	25	215	100	127	841	1055	1481
881	18	24	61	123	46	25	214	99	127	836	1060	1477
882	18	24	61	123	46	25	214	101	127	835	1062	1475
883	18	24	61	123	46	25	213	101	127	834	1054	1475
884	18	24	61	123	45	25	213	101	127	835	1053	1479
885	18	24	60	123	44	25	213	101	127	836	1053	1480
886	18	24	60	123	44	25	213	101	127	840	1053	1487
887	18	24	60	123	44	24	212	102	126	839	1056	1488
888	18	24	60	122	43	24	212	103	126	843	1055	1496
889	18	24	60	122	43	24	213	103	126	845	1060	1491
890	18	24	60	122	43	24	214	103	126	840	1056	1491
891	18	25	60	122	43	24	214	103	126	836	1047	1493
892	18	25	60	122	42	24	215	103	126	836	1038	1497
893	18	25	60	122	41	24	215	102	126	838	1039	1494
894	18	25	60	122	40	24	215	101	126	840	1045	1490
895	18	25	61	122	41	24	216	100	126	841	1037	1482
896	18	25	61	122	44	24	217	100	125	842	1038	1486
897	18	25	61	122	44	24	217	100	127	838	1044	1482
898	18	25	62	123	44	24	218	100	127	837	1039	1487
899	18	26	62	123	44	24	218	100	127	837	1038	1490
900	18	26	63	123	43	24	218	100	127	835	1036	1491
901	18	26	63	123	43	24	218	100	127	831	1048	1491
902	18	26	62	124	42	24	218	99	127	835	1043	1495
903	18	26	63	124	42	24	218	99	126	833	1042	1500
904	18	26	64	125	43	24	219	99	125	837	1044	1506
905	18	26	62	125	43	24	221	99	125	834	1040	1512
906	18	26	62	125	44	25	222	99	127	830	1033	1508
907	18	26	62	126	44	25	222	99	128	832	1035	1510
908	18	26	62	125	46	25	223	99	128	833	1034	1515
909	18	26	61	125	46	25	222	99	128	835	1031	1513
910	18	26	61	126	46	25	221	101	129	838	1032	1505
911	18	25	62	126	46	25	220	101	128	841	1029	1505
912	18	25	62	126	46	26	221	102	128	839	1029	1499
913	18	25	62	126	46	26	222	103	130	836	1033	1497
914	18	25	62	126	46	26	223	104	130	836	1029	1503
915	18	25	62	126	45	26	223	105	131	836	1032	1503
916	18	25	61	126	44	26	224	104	132	838	1028	1498
917	18	25	62	126	46	26	224	103	133	834	1030	1498
918	18	26	62	126	46	26	223	103	132	836	1025	1493
919	18	26	63	126	46	26	222	103	134	835	1029	1495
920	18	26	64	126	46	26	222	101	133	836	1022	1495
921	18	26	64	126	46	26	221	102	132	835	1023	1493
922	18	26	64	126	46	26	220	102	129	834	1024	1494
923	18	26	64	126	46	27	220	102	129	836	1026	1488
924	18	26	64	126	46	27	221	102	129	834	1031	1488
925	18	26	64	126	46	28	222	103	130	835	1032	1484
926	18	26	63	126	46	28	222	102	130	838	1030	1485
927	18	26	63	126	46	28	222	103	130	838	1023	1489
928	18	26	64	126	46	28	223	103	130	834	1023	1490
929	18	26	64	126	46	27	223	102	130	835	1021	1490
930	18	26	64	126	46	26	222	100	131	837	1025	1496
931	18	26	64	126	46	26	222	99	130	841	1019	1488
932	18	26	64	125	46	28	221	99	132	838	1026	1481
933	18	27	64	126	46	28	222	98	133	840	1021	1478
934	18	27	65	129	46	28	222	99	133	838	1015	1476
935	18	26	65	128	46	28	222	100	133	837	1012	1475
936	18	26	65	128	46	28	222	99	132	839	1014	1474
937	18	26	65	128	46	28	224	99	132	837	1018	1474
938	18	25	65	129	46	27	223	98	131	843	1016	1472
939	18	25	64	127	45	26	223	99	131	835	1017	1479
940	18	25	64	127	45	26	223	101	131	837	1021	1479
941	18	25	64	129	46	26	225	101	130	837	1019	1482
942	18	26	64	129	46	26	224	101	130	842	1015	1489
943	18	26	63	130	46	26	224	100	130	840	1014	1476
944	18	27	62	130	45	26	224	100	131	836	1016	1480
945	18	28	62	130	44	26	224	100	131	836	1022	1482
946	18	28	62	128	44	26	224	100	132	834	1020	1482
947	18	28	62	128	44	26	225	100	132	835	1019	1481
948	18	28	62	128	44	26	225	101	132	840	1004	1490
949	18	27	63	129	44	27	225	100	132	840	1009	1479
950	18	27	63	129	44	27	226	101	131	837	1005	1483
951	18	27	63	129	44	27	227	101	131	838	1004	1485
952	17	27	63	129	44	27	226	101	131	844	1004	1477
953	17	27	63	129	43	28	226	101	130	842	1009	1479
954	17	27	63	129	43	28	226	101	130	841	999	1474
955	17	27	63	129	43	28	226	100	130	837	1000	1477
956	17	28	63	129	43	28	227	99	130	838	996	1478
957	17	28	63	129	43	28	227	99	129	834	997	1478
958	17	28	63	129	43	28	226	99	129	836	994	1474
959	17	28	63	129	44	28	228	100	129	839	990	1475
960	17	28	64	129	44	28	228	100	129	842	987	1477
961	17	27	64	131	44	28	228	101	130	841	987	1484
962	17	27	64	131	44	28	228	101	130	841	983	1491
963	17	27	64	131	44	28	228	101	130	841	983	1490
964	17	27	64	131	43	28	229	100	132	843	989	1487
965	17	26	64	132	44	29	230	98	132	838	997	1498
966	17	26	64	132	44	29	230	98	132	841	996	1496
967	17	26	64	131	44	28	230	98	133	842	991	1501
968	18	26	64	131	44	28	229	98	134	846	988	1498
969	18	26	64	131	44	28	230	98	135	845	990	1494
970	18	26	64	130	46	28	230	98	133	839	994	1497
971	18	26	64	131	47	28	229	98	133	842	990	1486
972	18	26	64	131	47	28	229	98	132	844	988	1486
973	18	26	64	130	47	28	229	97	131	838	984	1490
974	18	26	66	131	47	28	230	96	130	837	978	1484
975	18	26	66	131	47	28	230	97	130	841	978	1489
976	18	26	65	131	47	29	232	97	130	845	968	1492
977	18	26	65	131	47	29	232	97	130	855	973	1492
978	18	26	65	131	47	29	232	97	130	855	968	1491
979	18	26	65	131	47	29	232	96	130	851	981	1489
980	18	26	64	131	47	29	232	96	130	850	990	1501
981	18	26	63	131	47	29	232	97	130	847	990	1496
982	18	26	63	131	47	30	231	96	130	845	989	1500
983	18	26	63	131	47	30	231	96	130	846	986	1507
984	18	26	63	133	47	30	231	96	129	845	981	1502
985	18	26	65	133	48	30	232	96	129	847	986	1499
986	18	26	65	133	49	31	231	96	129	845	989	1508
987	18	26	65	132	49	31	231	97	129	846	988	1509
988	18	26	65	133	49	31	231	97	129	852	985	1508
989	18	26	65	133	49	31	231	98	129	853	986	1503
990	18	26	65	132	49	31	231	98	129	853	983	1498
991	18	26	65	134	48	30	231	98	129	850	980	1495
992	18	26	64	134	48	30	231	97	129	848	971	1493
993	18	26	64	134	47	30	231	97	130	847	977	1493
994	18	25	64	134	47	30	231	97	130	851	978	1491
995	18	25	65	134	47	30	230	97	132	851	983	1481
996	18	25	65	134	47	30	230	96	132	852	976	1483
997	18	26	65	134	47	30	231	97	132	854	973	1489
998	18	27	65	135	48	31	231	98	133	852	968	1489
999	18	27	65	135	48	31	231	98	133	847	968	1485
1000	18	27	64	136	48	31	232	97	132	849	963	1486
1001	18	27	63	136	48	31	232	96	132	843	960	1486
1002	18	27	63	135	48	31	231	96	133	841	959	1487
1003	18	27	63	135	48	31	233	98	133	841	962	1489
1004	18	27	63	136	48	31	233	97	133	840	955	1485
1005	18	27	63	135	47	30	233	97	133	842	954	1492
1006	18	27	64	135	47	29	233	98	133	842	955	1491
1007	18	27	64	137	47	30	234	98	133	847	950	1492
1008	18	27	65	137	47	30	234	99	132	851	956	1492
1009	18	27	65	136	47	29	233	100	134	848	957	1491
1010	18	27	65	137	47	29	233	99	134	850	961	1489
1011	18	27	66	138	47	29	233	100	135	856	958	1478
1012	18	27	66	138	47	29	234	99	135	849	954	1478
1013	18	27	65	138	47	28	235	98	136	845	960	1484
1014	19	27	65	137	47	29	235	98	136	845	954	1485
1015	19	27	65	137	47	29	235	98	136	840	951	1486
1016	19	27	65	136	49	29	235	97	135	847	950	1482
1017	19	28	65	136	49	30	235	96	137	854	950	1487
1018	19	28	65	135	49	30	236	97	138	849	949	1487
1019	19	28	65	135	49	29	236	97	139	848	947	1482
1020	19	28	64	135	49	29	236	97	140	851	949	1487
1021	19	28	64	135	49	29	236	96	139	848	949	1484
1022	19	27	64	135	49	28	236	98	139	842	949	1485
1023	19	28	63	135	48	28	236	98	138	840	953	1489
1024	19	28	63	135	48	28	236	99	139	847	949	1492
1025	19	28	63	136	48	28	236	99	138	848	940	1482
1026	19	28	63	136	48	29	236	99	137	853	936	1478
1027	19	28	62	137	48	29	236	97	137	852	938	1479
1028	19	28	62	136	48	30	237	98	137	854	940	1490
1029	19	28	62	135	48	30	237	98	137	855	940	1496
1030	19	28	62	134	49	30	237	98	137	850	939	1497
1031	19	28	62	134	49	28	238	98	137	850	941	1500
1032	19	28	62	134	49	28	238	99	137	849	944	1508
1033	19	27	62	133	49	29	238	100	138	850	941	1510
1034	19	27	63	133	49	29	238	100	139	851	936	1510
1035	19	27	63	133	49	29	237	101	139	849	939	1506
1036	19	27	64	134	49	29	237	103	139	848	937	1501
1037	19	27	64	135	49	29	236	103	139	847	933	1499
1038	19	27	64	135	49	29	236	103	141	850	933	1506
1039	19	27	63	135	49	29	236	104	140	851	937	1507
1040	19	27	64	135	49	29	237	104	140	854	936	1506
1041	19	26	64	134	49	29	236	103	140	846	931	1508
1042	19	26	64	134	49	29	236	102	140	846	935	1502
1043	19	26	64	135	49	30	236	102	140	845	937	1498
1044	20	26	64	135	50	30	236	101	140	845	937	1499
1045	20	26	64	136	50	30	236	100	141	845	930	1500
1046	20	26	63	136	50	31	236	101	140	846	926	1495
1047	20	26	63	137	50	31	236	99	141	844	930	1497
1048	20	26	63	136	50	31	236	101	141	844	927	1501
1049	20	25	63	136	49	31	236	101	141	841	924	1501
1050	20	25	63	136	49	31	236	101	140	840	924	1501
1051	20	25	62	136	49	31	236	100	139	843	920	1505
1052	19	25	62	136	49	32	236	100	139	843	917	1507
1053	19	25	61	136	49	30	236	100	141	846	918	1502
1054	19	25	61	136	50	29	236	101	142	850	921	1503
1055	19	26	61	137	50	29	236	100	142	850	918	1504
1056	19	27	61	138	50	29	236	99	142	845	913	1504
1057	19	27	61	138	50	29	236	99	140	839	912	1500
1058	19	27	61	139	50	29	237	98	140	839	912	1508
1059	19	27	61	138	50	29	238	99	140	833	913	1514
1060	19	26	61	138	49	28	238	99	140	828	912	1511
1061	19	26	61	137	49	28	238	99	140	828	913	1504
1062	19	26	61	137	49	28	239	100	140	826	911	1505
1063	19	27	64	137	48	28	240	100	140	827	909	1505
1064	19	27	64	137	48	28	240	101	140	832	906	1508
1065	19	27	64	137	49	28	241	102	140	835	906	1516
1066	19	26	64	137	49	28	241	102	140	832	898	1513
1067	19	26	64	137	49	28	241	101	140	837	898	1516
1068	19	25	63	137	49	28	240	100	141	832	900	1522
1069	19	27	63	137	49	27	241	99	141	831	897	1523
1070	20	26	63	137	49	27	241	98	141	832	897	1522
1071	20	27	62	137	49	27	241	99	141	837	895	1528
1072	20	27	62	136	49	28	241	100	141	837	892	1525
1073	20	28	62	136	49	28	242	100	141	838	894	1527
1074	20	29	62	136	49	29	242	100	141	838	894	1517
1075	19	28	61	135	50	29	242	100	140	837	896	1522
1076	19	27	61	136	50	29	243	100	142	835	895	1525
1077	19	27	61	137	50	29	244	102	143	841	888	1525
1078	19	27	63	136	50	29	243	102	144	842	890	1520
1079	19	27	63	136	50	29	243	103	144	841	877	1525
1080	19	27	63	136	50	29	244	102	146	844	876	1525
1081	19	27	63	136	50	29	244	102	146	843	881	1527
1082	19	27	63	136	51	28	242	102	145	844	875	1524
1083	19	27	63	136	51	29	242	101	144	839	878	1523
1084	19	25	63	136	51	29	241	101	144	838	876	1517
1085	19	25	63	136	51	29	241	102	143	837	879	1523
1086	19	26	63	136	51	29	241	103	143	836	880	1517
1087	19	26	64	138	51	29	242	101	142	839	868	1527
1088	19	26	65	139	50	29	243	100	141	839	863	1522
1089	19	26	65	139	50	29	243	100	140	849	866	1520
1090	19	26	64	139	50	29	243	100	138	853	870	1514
1091	19	25	64	138	50	29	242	100	138	850	863	1516
1092	19	25	63	138	50	28	242	99	138	847	861	1510
1093	19	25	63	137	50	28	242	98	138	845	864	1505
1094	19	25	63	137	51	28	242	98	138	846	869	1503
1095	19	25	61	138	50	27	242	99	138	846	865	1504
1096	19	25	63	138	50	27	242	99	138	840	865	1500
1097	19	25	64	138	51	28	242	99	139	838	869	1498
1098	19	24	64	138	51	28	242	98	139	839	864	1496
1099	19	24	65	138	51	28	242	99	138	838	855	1506
1100	19	24	64	138	51	29	242	99	138	839	859	1503
1101	19	26	64	138	51	29	242	99	138	841	856	1505
1102	19	26	64	138	51	29	243	99	137	843	855	1504
1103	20	26	64	139	51	29	243	99	137	847	857	1506
1104	20	26	64	140	51	29	243	102	137	846	861	1507
1105	20	27	64	140	51	30	241	103	137	844	864	1509
1106	20	27	64	140	51	30	242	103	137	844	864	1511
1107	20	26	63	141	51	30	242	103	137	840	859	1506
1108	20	26	62	142	51	30	242	105	137	842	860	1507
1109	20	27	62	142	51	30	242	104	138	842	862	1505
1110	19	27	63	144	51	30	242	104	138	838	872	1507
1111	19	27	62	143	51	30	243	103	138	834	871	1511
1112	19	27	62	143	51	30	244	103	139	839	869	1520
1113	19	27	62	142	51	29	245	103	139	833	860	1519
1114	19	27	63	144	50	30	246	103	139	833	856	1518
1115	19	27	64	144	50	30	246	102	137	830	853	1509
1116	19	27	63	144	50	30	245	101	137	834	846	1511
1117	19	27	63	143	50	29	245	101	138	837	841	1512
1118	19	27	63	144	50	28	244	101	137	841	842	1500
1119	19	27	63	144	50	28	245	101	138	841	840	1491
1120	20	27	63	143	50	28	245	102	138	843	839	1497
1121	20	27	63	143	50	28	246	102	139	849	840	1501
1122	20	28	62	142	50	28	249	102	138	851	837	1500
1123	20	28	63	142	50	28	250	102	138	850	840	1502
1124	20	27	63	142	50	28	250	102	138	850	845	1504
1125	20	27	64	143	51	30	250	102	138	851	848	1505
1126	20	27	64	143	51	31	250	102	138	849	843	1502
1127	20	27	64	142	51	31	250	100	138	844	839	1505
1128	20	28	63	142	50	31	250	101	139	841	836	1511
1129	20	28	63	142	50	32	253	101	139	841	835	1518
1130	20	28	62	145	49	31	253	101	139	837	832	1517
1131	20	30	62	145	49	30	253	102	139	837	829	1507
1132	20	30	62	145	49	30	254	101	139	837	834	1513
1133	20	29	62	145	49	30	253	100	138	840	834	1507
1134	20	29	62	145	48	29	252	101	138	839	830	1510
1135	20	29	61	147	48	29	251	102	137	839	827	1509
1136	20	28	61	146	48	29	251	103	137	839	824	1507
1137	20	28	60	146	48	29	250	103	137	844	812	1509
1138	20	28	61	147	48	29	250	103	137	847	807	1515
1139	20	28	63	147	48	29	250	103	137	850	805	1514
1140	20	28	63	146	48	29	250	103	137	847	801	1505
1141	20	28	63	147	48	29	250	102	138	846	806	1510
1142	20	28	63	147	48	29	250	104	139	850	803	1511
1143	20	28	63	147	48	29	250	104	140	848	806	1514
1144	20	28	63	147	48	30	250	104	139	840	802	1518
1145	20	28	62	147	49	30	252	103	140	838	798	1520
1146	20	28	62	146	49	31	250	104	140	841	800	1515
1147	20	28	63	146	49	32	250	104	141	838	799	1518
1148	20	27	63	146	49	32	250	103	139	837	795	1508
1149	20	27	64	146	49	30	250	103	140	840	801	1504
1150	20	27	64	146	49	31	249	105	141	844	797	1504
1151	20	27	63	146	49	32	249	106	140	841	796	1503
1152	20	27	63	146	49	32	249	104	140	846	801	1500
1153	20	25	61	147	50	32	250	103	138	847	804	1506
1154	20	25	60	147	50	31	250	102	138	850	805	1504
1155	19	25	61	147	50	31	250	102	138	854	799	1500
1156	19	26	61	147	50	30	250	103	137	854	806	1503
1157	19	26	62	147	51	30	250	103	137	855	806	1506
1158	19	26	63	146	50	29	251	102	138	856	806	1507
1159	19	26	63	147	50	29	252	102	138	852	801	1510
1160	19	26	63	147	50	29	252	101	139	852	797	1512
1161	19	25	63	147	50	28	252	100	140	854	797	1516
1162	19	25	62	147	50	28	251	98	140	854	796	1514
1163	19	25	62	147	50	29	250	99	139	847	795	1512
1164	19	25	62	147	50	29	249	99	139	846	799	1509
1165	19	25	62	149	51	30	249	99	139	845	804	1507
1166	19	25	62	149	50	31	248	100	138	847	806	1511
1167	19	25	63	149	50	31	247	100	138	854	808	1502
1168	19	26	63	149	50	30	248	103	138	852	810	1499
1169	19	26	63	149	52	30	248	103	139	851	806	1497
1170	19	26	64	147	52	31	248	103	140	851	798	1491
1171	19	26	64	148	52	32	247	103	140	849	794	1493
1172	19	27	63	147	52	32	247	103	139	841	793	1493
1173	19	26	63	149	51	32	247	99	139	846	798	1496
1174	19	26	62	149	50	32	247	98	139	851	796	1504
1175	19	28	62	149	50	32	247	98	139	848	796	1500
1176	19	29	60	149	50	32	247	98	139	852	794	1497
1177	19	29	60	150	50	31	248	97	139	851	789	1494
1178	19	30	61	150	50	30	249	98	139	848	780	1495
1179	19	29	62	149	50	30	249	98	140	850	777	1490
1180	19	28	62	149	50	31	249	98	140	850	767	1481
1181	19	28	62	149	50	31	249	98	140	846	775	1484
1182	19	28	62	149	50	32	249	97	141	838	777	1479
1183	19	27	63	149	49	31	249	96	142	836	770	1478
1184	19	27	63	149	49	30	249	96	142	839	776	1478
1185	19	27	64	149	49	29	249	97	142	842	774	1475
1186	19	26	64	148	49	27	249	95	141	840	775	1469
1187	19	24	64	148	49	27	249	95	140	843	767	1474
1188	19	24	64	148	49	25	248	98	140	841	757	1474
1189	19	26	64	149	50	26	249	97	140	843	758	1473
1190	19	27	61	148	50	27	249	97	139	840	752	1475
1191	18	27	62	148	50	27	249	97	138	845	754	1472
1192	18	27	63	148	50	27	248	97	137	845	745	1475
1193	18	27	63	149	50	26	248	97	137	842	746	1472
1194	18	27	64	148	49	24	248	98	137	839	745	1476
1195	18	25	62	149	48	24	245	98	134	836	747	1478
1196	18	25	62	148	48	24	245	96	133	834	745	1480
1197	18	24	60	147	47	24	245	95	129	821	724	1465
1198	17	23	60	147	44	22	242	93	127	808	715	1447
1199	17	22	59	145	43	21	239	89	127	794	690	1427
1200	16	22	58	143	42	20	233	83	127	778	654	1402

## Sheet: N+ vs t
	1% aGM1			1% GM1			1% GM3			1% GD1a
	Trial 1	Trial 2	Trial 3	Trial 1	Trial 2	Trial 3	Trial 1	Trial 2	Trial 3	Trial 1	Trial 2	Trial 3
time (s)	N+	N+	N+	N+	N+	N+	N+	N+	N+	N+	N+	N+
1	0	0	0	0	0	0	0	0	0	0	0	0
2	0	0	1	0	0	0	0	8	3	31	37	35
3	0	0	2	1	0	1	3	14	3	56	80	79
4	0	0	3	2	2	1	5	15	6	75	100	112
5	0	0	3	2	2	2	6	18	7	88	124	162
6	0	1	5	3	2	2	6	21	8	105	146	207
7	0	1	5	3	2	3	6	23	9	126	175	239
8	0	2	5	4	3	3	7	24	10	142	201	273
9	0	2	5	8	3	3	10	26	10	164	222	305
10	0	2	6	9	3	3	11	29	13	183	250	354
11	0	4	6	9	3	3	12	31	14	208	274	384
12	0	4	7	9	3	3	12	34	15	230	302	419
13	0	4	7	9	3	5	14	35	15	252	328	456
14	0	4	7	9	3	5	14	35	15	267	350	489
15	0	4	8	9	3	6	16	37	16	289	372	527
16	0	4	8	9	4	6	16	40	17	312	399	561
17	0	4	8	9	4	6	17	41	17	329	429	591
18	0	5	9	9	5	6	19	41	18	353	463	627
19	0	5	9	10	5	6	20	43	18	375	486	672
20	0	5	10	11	5	6	21	45	20	395	509	709
21	0	5	10	11	5	6	23	45	20	420	529	742
22	0	5	11	11	5	6	27	45	20	447	553	776
23	0	5	12	11	5	6	28	47	20	462	584	821
24	0	5	12	11	5	6	28	49	22	481	612	854
25	0	6	13	11	5	6	31	52	23	507	632	899
26	0	6	14	11	5	7	32	55	23	527	654	937
27	0	6	14	11	6	7	33	57	23	547	679	970
28	0	6	17	12	6	7	33	57	23	570	702	1015
29	0	6	18	12	6	7	37	59	24	591	733	1042
30	0	6	19	12	6	7	38	61	26	611	749	1091
31	0	8	20	13	7	7	38	61	27	632	766	1128
32	0	8	20	14	8	7	41	63	27	651	774	1153
33	0	9	21	15	8	7	41	64	27	672	802	1206
34	0	9	21	16	9	8	42	65	28	695	829	1245
35	0	9	21	18	10	8	43	67	29	715	854	1289
36	0	9	21	18	10	8	44	68	30	742	881	1328
37	0	9	21	18	10	8	45	69	31	765	915	1372
38	0	10	21	18	10	8	46	69	31	779	931	1405
39	0	10	21	18	12	8	46	74	31	799	953	1443
40	0	10	21	19	12	8	48	75	33	824	990	1486
41	0	10	22	19	12	8	49	80	34	841	1016	1530
42	0	10	22	19	12	8	49	80	35	862	1036	1579
43	0	10	22	19	14	8	52	80	35	890	1056	1629
44	0	10	23	20	16	8	53	81	36	913	1072	1666
45	0	10	23	21	16	8	53	82	37	941	1095	1705
46	0	10	23	21	17	9	53	83	39	958	1120	1741
47	0	10	23	21	17	10	54	86	39	974	1151	1788
48	0	11	23	21	17	11	55	86	39	1000	1174	1820
49	0	11	23	22	17	11	55	87	40	1017	1202	1852
50	0	11	24	22	17	11	56	89	40	1030	1219	1894
51	0	11	25	22	17	11	57	91	40	1048	1248	1936
52	0	11	25	24	18	11	59	91	41	1071	1273	1983
53	0	11	26	24	19	12	60	94	41	1094	1292	2026
54	0	12	26	24	19	12	62	97	42	1111	1311	2079
55	0	13	27	24	19	12	62	97	42	1134	1337	2115
56	0	13	27	24	19	12	62	100	42	1152	1363	2151
57	0	14	29	24	19	12	63	101	42	1168	1387	2191
58	0	14	29	24	19	12	63	103	42	1187	1402	2221
59	0	14	30	25	19	12	63	104	42	1212	1426	2270
60	0	14	30	25	19	12	66	104	42	1239	1446	2309
61	0	14	30	26	19	12	66	105	42	1257	1474	2343
62	0	14	30	27	19	12	66	106	42	1291	1497	2392
63	0	14	31	27	19	12	66	109	43	1309	1513	2443
64	0	15	31	27	19	12	66	111	43	1323	1541	2467
65	0	15	31	29	19	12	66	113	43	1337	1565	2514
66	0	15	34	29	19	12	66	115	43	1364	1585	2551
67	0	16	34	29	19	12	66	118	43	1385	1607	2594
68	0	16	35	29	19	12	66	119	46	1404	1643	2637
69	0	16	35	30	19	12	66	123	46	1423	1668	2674
70	0	16	36	30	19	13	66	125	47	1444	1689	2724
71	1	17	37	30	19	13	66	125	47	1467	1722	2756
72	1	17	37	31	19	14	67	128	47	1484	1737	2801
73	1	17	37	31	19	14	69	129	47	1507	1767	2835
74	1	18	37	31	19	14	70	130	47	1526	1792	2871
75	1	19	37	31	19	14	70	131	48	1542	1819	2899
76	1	19	37	31	19	14	70	132	49	1574	1851	2942
77	1	19	37	31	19	18	70	133	49	1598	1874	2999
78	1	19	37	32	19	18	70	135	53	1622	1899	3036
79	2	19	37	33	20	18	70	136	53	1643	1928	3078
80	2	19	37	33	20	18	70	138	55	1668	1948	3118
81	2	19	37	33	20	18	70	139	58	1691	1978	3154
82	2	19	38	33	20	18	70	140	58	1714	1994	3189
83	2	19	38	34	21	18	70	141	58	1730	2018	3228
84	2	20	38	35	21	18	71	143	59	1755	2042	3262
85	2	20	38	36	21	18	71	143	59	1784	2061	3309
86	2	21	38	36	21	18	75	144	59	1805	2083	3349
87	2	21	38	37	21	18	75	146	59	1828	2108	3401
88	2	22	38	38	21	18	76	148	60	1854	2125	3434
89	2	22	38	38	21	18	79	149	62	1879	2160	3485
90	2	22	38	38	22	19	79	151	63	1907	2178	3523
91	2	22	38	39	22	19	80	152	64	1925	2202	3557
92	2	22	39	39	22	19	81	153	64	1945	2215	3591
93	2	22	39	39	22	19	81	153	65	1968	2235	3643
94	2	23	39	39	22	19	82	154	65	1991	2254	3687
95	2	23	39	39	22	19	82	154	67	2010	2280	3728
96	3	23	39	39	24	19	83	154	68	2036	2305	3770
97	3	23	39	39	24	19	84	155	68	2057	2327	3816
98	3	23	39	39	24	19	84	155	68	2075	2348	3865
99	3	23	40	39	24	19	85	155	69	2099	2364	3908
100	3	23	41	39	24	19	85	159	71	2125	2386	3955
101	3	23	43	40	24	20	86	160	71	2148	2409	4001
102	3	24	43	40	24	20	87	160	72	2175	2434	4038
103	3	25	43	40	24	20	88	162	73	2195	2458	4081
104	3	25	43	40	24	20	90	164	75	2220	2482	4110
105	3	25	45	42	25	20	90	165	75	2240	2507	4143
106	3	25	45	42	25	20	92	165	77	2267	2532	4195
107	3	25	46	42	25	20	93	166	78	2282	2553	4245
108	3	25	47	42	26	20	93	169	78	2302	2580	4293
109	3	25	47	42	26	21	93	171	78	2324	2605	4338
110	4	25	47	42	27	21	93	175	79	2336	2626	4383
111	4	25	47	42	28	21	93	175	80	2359	2651	4433
112	4	25	47	42	30	21	93	177	80	2387	2668	4478
113	4	26	47	42	30	21	93	178	81	2413	2696	4506
114	4	26	47	42	31	21	96	181	81	2436	2712	4542
115	4	26	47	42	31	21	98	182	81	2465	2733	4573
116	4	26	48	42	31	21	100	182	82	2479	2757	4615
117	4	27	49	42	31	21	100	182	83	2507	2777	4652
118	4	27	49	42	31	21	100	184	83	2524	2800	4685
119	4	27	49	42	31	21	102	184	83	2550	2827	4714
120	4	27	49	42	31	21	102	184	83	2567	2857	4762
121	4	27	49	43	31	22	102	184	83	2591	2874	4807
122	4	28	50	43	31	22	103	186	83	2616	2900	4849
123	4	28	50	44	32	22	105	187	84	2640	2921	4887
124	4	28	50	44	32	22	106	188	84	2662	2949	4930
125	5	28	50	44	32	23	106	191	84	2679	2967	4980
126	5	28	50	44	32	23	106	192	86	2695	2983	5013
127	5	28	50	44	32	23	107	194	86	2716	3002	5048
128	5	28	50	44	32	23	109	194	87	2742	3022	5082
129	5	29	50	44	32	23	110	196	88	2756	3045	5113
130	5	29	50	44	32	23	110	197	88	2786	3077	5147
131	5	29	50	46	32	23	110	199	88	2808	3106	5199
132	5	29	51	46	32	24	110	199	90	2827	3130	5239
133	5	29	51	46	32	24	110	201	92	2848	3154	5278
134	5	29	51	46	32	24	111	205	94	2865	3171	5311
135	5	29	51	47	33	24	111	206	95	2885	3186	5354
136	5	29	51	47	33	24	111	206	97	2907	3206	5390
137	5	29	51	47	34	24	111	206	98	2941	3227	5432
138	5	29	52	47	34	24	112	206	98	2967	3254	5461
139	5	29	52	47	34	24	112	209	98	2985	3275	5499
140	5	29	53	47	34	24	115	212	98	3013	3295	5548
141	5	29	53	47	34	24	115	212	98	3038	3321	5588
142	5	29	53	47	35	24	116	212	101	3059	3352	5628
143	5	29	53	47	35	24	116	214	101	3078	3373	5676
144	5	29	53	47	35	24	116	216	101	3097	3394	5708
145	5	29	53	47	35	24	116	216	101	3110	3414	5741
146	5	29	53	47	36	24	116	216	101	3127	3435	5783
147	5	30	53	47	36	25	117	216	102	3145	3451	5827
148	5	30	53	47	36	25	117	218	102	3159	3474	5865
149	5	30	53	48	36	25	119	219	103	3186	3486	5905
150	5	31	53	49	36	25	119	221	103	3206	3506	5938
151	5	31	53	50	37	25	120	224	104	3233	3529	5976
152	5	31	53	51	37	25	120	225	105	3257	3549	6022
153	5	31	53	51	39	25	121	226	105	3282	3573	6069
154	5	32	54	51	39	25	122	228	105	3303	3596	6106
155	6	32	55	51	40	25	122	228	105	3324	3624	6143
156	6	32	56	52	40	25	123	228	106	3349	3645	6188
157	6	32	56	52	40	25	123	231	106	3365	3663	6218
158	6	32	57	52	40	25	125	231	106	3382	3688	6253
159	6	32	57	52	41	25	126	231	106	3402	3708	6296
160	6	33	57	52	41	25	126	231	106	3427	3724	6337
161	6	33	57	52	41	25	126	232	107	3450	3754	6383
162	6	33	57	54	42	25	127	234	107	3473	3774	6434
163	6	33	57	55	42	25	127	237	107	3500	3797	6473
164	6	33	58	55	42	25	128	238	107	3512	3825	6505
165	6	33	58	56	42	25	131	238	107	3528	3857	6544
166	6	33	59	56	42	25	131	239	107	3555	3875	6574
167	6	33	60	56	42	25	132	239	107	3575	3896	6617
168	6	33	60	56	42	25	132	240	107	3597	3913	6661
169	6	33	60	56	42	25	134	242	108	3620	3930	6699
170	7	33	60	57	42	25	135	243	108	3643	3956	6742
171	7	33	60	58	43	27	136	243	108	3667	3975	6778
172	7	33	60	58	43	27	137	244	108	3686	3997	6827
173	7	33	60	58	43	27	138	246	109	3705	4021	6862
174	8	34	61	58	43	27	139	246	109	3727	4043	6897
175	8	34	61	59	43	27	141	247	110	3747	4065	6941
176	8	34	61	60	43	27	141	248	111	3770	4083	6971
177	8	34	62	60	43	27	142	249	112	3796	4101	6998
178	8	34	63	60	43	27	144	253	113	3820	4128	7048
179	8	34	63	60	43	27	144	256	113	3836	4152	7077
180	8	35	63	60	43	27	145	256	113	3859	4180	7099
181	8	35	63	60	43	27	145	257	114	3877	4192	7132
182	8	35	63	60	43	27	145	259	114	3908	4214	7165
183	8	35	63	60	43	27	145	260	115	3931	4235	7206
184	8	35	63	62	43	27	145	262	115	3952	4254	7245
185	8	37	63	62	44	27	145	262	117	3971	4278	7277
186	8	37	63	62	44	27	146	263	117	3997	4293	7328
187	8	37	63	63	44	28	148	266	121	4017	4313	7358
188	8	38	63	63	44	28	148	267	121	4041	4342	7391
189	8	38	64	63	44	28	150	268	122	4070	4361	7429
190	8	38	64	64	44	28	152	268	123	4088	4377	7472
191	8	38	64	64	44	28	152	269	123	4107	4397	7506
192	8	38	65	64	44	28	152	270	123	4127	4419	7547
193	8	38	66	64	44	28	153	271	123	4149	4434	7585
194	8	38	67	64	45	28	154	272	123	4182	4448	7624
195	8	38	67	64	46	29	156	272	123	4204	4467	7667
196	8	38	67	64	46	29	156	272	123	4233	4501	7707
197	8	38	67	65	46	29	156	272	123	4253	4524	7743
198	8	38	68	65	46	29	156	272	123	4278	4541	7786
199	8	38	68	65	47	29	158	273	123	4296	4559	7814
200	8	38	69	65	47	29	159	273	123	4318	4587	7843
201	8	39	70	67	47	29	160	273	123	4342	4603	7878
202	8	39	70	68	47	29	160	277	124	4370	4617	7906
203	8	39	70	68	47	30	160	278	124	4389	4644	7955
204	8	40	70	68	48	30	160	279	125	4405	4660	7988
205	8	41	71	68	48	30	160	282	125	4434	4676	8026
206	8	41	71	69	48	30	163	282	125	4460	4692	8063
207	8	41	71	71	48	30	164	284	125	4480	4717	8100
208	8	41	71	71	48	31	164	286	126	4503	4735	8141
209	8	41	71	71	48	31	164	288	127	4523	4757	8173
210	8	41	71	71	48	31	164	289	129	4540	4776	8208
211	8	41	71	71	48	31	164	290	130	4567	4785	8244
212	8	42	71	71	48	31	165	291	130	4589	4807	8284
213	8	42	72	71	48	31	166	291	130	4610	4832	8324
214	9	42	72	73	48	31	166	292	132	4632	4848	8360
215	9	42	72	73	48	31	167	294	132	4657	4872	8407
216	9	42	72	74	49	31	168	295	133	4674	4902	8453
217	9	42	72	74	50	31	169	296	134	4690	4916	8487
218	9	42	73	74	50	31	170	297	135	4709	4935	8519
219	9	42	74	75	51	31	170	298	137	4731	4952	8564
220	9	42	75	75	51	31	172	299	138	4754	4974	8597
221	9	42	75	75	51	31	174	299	140	4782	4991	8625
222	9	42	75	75	51	31	177	300	140	4799	5011	8667
223	9	42	75	75	51	31	177	303	141	4815	5031	8709
224	9	42	75	75	51	32	178	304	141	4839	5060	8735
225	9	42	76	75	53	32	178	304	141	4866	5073	8767
226	9	42	76	75	53	32	179	304	144	4884	5096	8797
227	9	42	76	75	53	32	180	304	144	4909	5118	8832
228	9	42	76	75	53	32	181	306	145	4923	5134	8868
229	9	42	77	75	53	32	182	307	148	4937	5159	8909
230	9	42	77	75	54	32	183	312	148	4957	5182	8952
231	10	42	77	75	54	32	183	312	148	4984	5217	8996
232	10	42	77	75	54	32	183	313	148	5004	5239	9029
233	10	42	77	75	54	32	184	314	149	5028	5258	9059
234	10	42	77	75	54	32	186	314	151	5048	5282	9094
235	10	42	79	75	54	32	186	314	151	5078	5299	9139
236	10	42	79	75	55	32	186	315	152	5101	5313	9170
237	10	42	79	75	55	32	188	319	152	5118	5327	9210
238	10	42	79	75	55	32	189	320	152	5141	5342	9262
239	10	42	79	75	57	33	189	320	152	5162	5369	9297
240	10	42	79	76	58	33	190	322	153	5187	5387	9329
241	10	43	79	76	58	33	190	324	154	5206	5405	9382
242	10	43	79	76	59	33	191	328	155	5224	5421	9420
243	10	44	79	76	59	33	193	330	155	5241	5443	9461
244	10	44	80	76	59	34	194	331	156	5269	5459	9493
245	10	44	80	76	59	34	194	331	156	5289	5475	9531
246	10	44	80	76	59	34	194	332	156	5313	5500	9564
247	10	45	80	77	59	34	198	333	156	5339	5520	9602
248	10	45	80	77	60	34	199	334	158	5357	5546	9642
249	10	45	81	78	60	35	199	337	159	5372	5582	9684
250	10	46	81	78	60	35	199	339	159	5395	5596	9724
251	10	46	81	78	60	35	199	339	159	5416	5615	9760
252	10	46	81	78	60	35	200	340	161	5439	5633	9804
253	10	46	81	79	60	35	200	342	161	5458	5645	9834
254	10	47	81	79	60	35	201	342	161	5477	5671	9867
255	10	47	81	80	60	35	203	343	161	5490	5693	9900
256	10	47	81	80	60	36	203	344	163	5512	5715	9949
257	10	47	82	80	60	36	203	345	164	5540	5730	9979
258	10	47	82	80	60	37	205	345	165	5564	5742	10015
259	10	47	83	80	60	37	205	345	166	5583	5757	10056
260	10	47	83	80	60	37	207	345	166	5599	5774	10099
261	10	47	83	80	60	37	207	347	166	5614	5797	10142
262	10	47	83	80	60	37	207	348	166	5646	5816	10176
263	10	48	83	80	60	38	207	348	167	5664	5826	10214
264	10	48	83	80	60	38	208	351	167	5686	5840	10251
265	10	48	83	80	60	38	208	353	167	5708	5861	10282
266	10	48	83	80	61	38	208	354	167	5727	5877	10319
267	10	49	83	80	61	39	208	355	167	5744	5893	10358
268	10	49	83	80	61	39	208	356	168	5766	5917	10389
269	10	49	83	81	61	39	208	356	169	5783	5934	10419
270	10	49	84	81	61	39	210	356	169	5812	5955	10463
271	10	49	84	81	62	39	211	358	169	5824	5969	10493
272	10	49	84	83	62	40	211	358	170	5849	5986	10530
273	10	49	84	83	62	40	211	358	170	5863	6008	10565
274	10	49	84	84	62	40	212	360	171	5886	6025	10600
275	10	50	85	84	62	40	212	360	171	5905	6048	10630
276	10	50	85	86	63	41	212	361	171	5921	6068	10662
277	10	50	85	86	63	41	214	363	171	5939	6086	10708
278	10	50	85	86	63	41	215	366	172	5962	6100	10738
279	10	50	85	86	63	41	216	366	172	5978	6117	10782
280	10	50	85	86	63	41	216	367	172	5994	6136	10814
281	10	50	86	86	64	41	216	369	172	6015	6151	10838
282	10	50	86	87	64	41	217	371	172	6029	6173	10887
283	10	50	86	87	64	41	218	373	172	6045	6189	10917
284	10	50	86	88	65	41	218	373	173	6069	6212	10954
285	10	50	87	88	66	41	219	373	174	6093	6230	10996
286	10	52	87	90	66	41	219	373	175	6117	6250	11027
287	10	52	89	90	66	41	219	375	176	6134	6270	11056
288	10	52	89	90	66	41	219	376	176	6154	6289	11085
289	10	53	89	90	66	41	220	377	176	6179	6319	11124
290	10	53	89	90	66	41	220	378	176	6204	6334	11160
291	10	54	89	90	66	41	220	379	176	6221	6351	11195
292	10	55	89	90	66	41	220	380	176	6233	6372	11230
293	10	55	89	91	66	41	221	380	176	6258	6390	11270
294	10	55	89	92	66	41	222	381	176	6276	6409	11307
295	10	56	89	93	66	41	223	382	177	6288	6425	11355
296	11	56	89	94	66	41	223	383	178	6310	6440	11385
297	11	56	89	94	66	41	224	383	179	6329	6462	11414
298	11	56	89	94	66	41	224	383	179	6357	6488	11447
299	11	57	90	94	66	41	225	383	179	6375	6507	11484
300	11	57	90	94	66	41	226	383	181	6396	6524	11520
301	11	57	90	94	66	41	227	384	181	6416	6545	11553
302	11	57	90	94	66	41	228	385	182	6432	6561	11594
303	11	57	90	94	67	41	229	390	183	6449	6577	11626
304	11	57	90	95	67	41	232	391	185	6473	6593	11662
305	11	57	90	95	67	41	232	392	186	6496	6607	11701
306	11	57	90	95	67	41	235	393	187	6514	6631	11727
307	11	57	91	95	67	41	235	395	187	6531	6645	11757
308	11	58	91	95	67	41	235	398	187	6553	6658	11781
309	11	58	91	95	67	41	237	398	188	6573	6678	11809
310	11	58	91	95	67	41	237	398	189	6586	6697	11837
311	11	58	92	95	67	41	237	398	190	6602	6727	11873
312	11	60	92	95	67	41	237	401	190	6622	6749	11915
313	11	60	92	95	68	41	237	402	190	6633	6767	11943
314	11	60	92	95	68	41	238	404	191	6653	6790	11977
315	11	60	92	95	68	41	238	405	191	6677	6808	12021
316	11	60	92	96	68	41	238	406	191	6693	6819	12058
317	12	60	92	97	68	42	238	406	192	6719	6838	12090
318	12	60	93	97	68	42	239	406	192	6735	6858	12112
319	12	60	93	97	68	42	239	407	193	6755	6877	12133
320	12	60	93	97	69	42	239	408	193	6780	6895	12160
321	12	61	93	97	69	42	239	409	194	6806	6913	12203
322	12	61	94	97	69	42	239	411	194	6825	6933	12232
323	12	61	94	98	69	42	239	412	194	6847	6946	12271
324	12	61	94	98	69	42	241	414	194	6858	6968	12302
325	12	62	94	98	69	42	241	414	194	6875	6994	12324
326	12	62	94	98	69	42	242	414	194	6899	7011	12357
327	12	62	95	99	69	42	243	415	195	6916	7027	12384
328	12	63	95	99	69	42	243	415	196	6937	7047	12421
329	12	63	95	99	69	42	243	415	199	6952	7063	12459
330	12	63	96	99	69	42	243	415	200	6966	7084	12491
331	12	64	96	99	70	42	244	416	201	6989	7102	12519
332	12	64	96	100	70	42	244	418	201	7012	7115	12558
333	12	64	96	100	70	42	244	419	201	7025	7134	12587
334	12	65	96	100	70	42	244	420	202	7045	7150	12613
335	12	65	96	100	70	42	244	420	202	7064	7174	12646
336	12	65	96	101	70	42	244	423	202	7084	7185	12686
337	12	65	98	101	70	42	246	423	202	7099	7207	12718
338	12	65	98	101	70	42	247	423	204	7120	7221	12750
339	12	65	98	101	70	42	248	423	205	7136	7234	12785
340	12	65	98	101	70	43	249	423	206	7146	7250	12812
341	12	65	98	101	70	43	249	423	207	7161	7269	12845
342	12	66	98	102	71	43	250	424	207	7180	7286	12882
343	12	67	98	102	71	43	250	424	207	7198	7299	12909
344	12	67	98	102	71	43	250	425	209	7225	7320	12945
345	12	67	99	102	71	43	250	428	209	7251	7332	12969
346	12	67	99	102	72	43	251	429	209	7277	7350	13001
347	12	67	99	102	72	44	251	429	211	7299	7369	13032
348	12	67	100	102	72	44	251	430	211	7319	7395	13062
349	12	67	100	102	72	44	251	432	212	7340	7413	13092
350	12	67	101	102	72	44	251	432	212	7357	7437	13124
351	12	67	101	102	72	44	252	433	212	7374	7457	13155
352	12	67	101	102	72	44	252	433	214	7390	7486	13180
353	12	67	101	103	72	44	252	434	214	7408	7505	13215
354	12	67	101	103	73	44	252	436	214	7424	7523	13255
355	12	67	101	103	75	45	253	439	214	7438	7538	13285
356	12	67	101	103	75	46	254	439	215	7458	7556	13323
357	12	67	101	104	75	46	254	439	217	7482	7575	13357
358	12	67	102	104	75	46	255	441	217	7504	7590	13380
359	12	68	103	104	75	46	255	442	217	7520	7615	13419
360	12	68	103	104	75	46	257	443	218	7541	7636	13458
361	12	68	103	104	75	46	257	444	218	7558	7649	13498
362	12	68	104	104	75	46	257	444	219	7583	7667	13537
363	12	68	104	104	76	46	259	446	220	7604	7676	13565
364	12	68	104	104	76	46	259	446	220	7620	7691	13595
365	12	68	104	104	76	46	259	447	220	7637	7703	13630
366	12	68	104	104	78	46	259	447	220	7657	7725	13654
367	12	68	105	104	78	46	259	447	220	7674	7748	13685
368	12	68	105	104	78	47	259	447	221	7692	7770	13713
369	12	68	106	104	78	47	260	449	221	7706	7783	13744
370	12	68	107	104	78	47	261	449	221	7726	7796	13774
371	12	68	107	106	79	48	262	450	222	7743	7809	13814
372	12	68	108	106	79	48	263	450	225	7760	7826	13850
373	12	68	108	106	79	48	263	450	226	7772	7841	13897
374	13	69	109	106	79	48	265	451	227	7788	7865	13922
375	13	70	109	106	79	48	265	453	227	7813	7879	13951
376	13	70	109	108	79	48	265	454	229	7829	7891	13986
377	13	70	109	109	79	48	267	454	229	7848	7907	14014
378	13	70	109	109	79	48	267	454	230	7867	7923	14044
379	13	70	110	109	79	48	267	454	232	7883	7939	14067
380	13	70	110	109	79	48	267	456	232	7905	7966	14098
381	13	70	110	109	79	48	267	456	232	7924	7986	14132
382	13	70	110	109	80	48	267	457	232	7938	8004	14164
383	13	70	110	109	80	48	267	457	232	7961	8015	14185
384	13	70	110	109	80	48	268	457	232	7974	8040	14209
385	13	70	111	109	81	48	268	457	233	7996	8052	14245
386	13	70	111	109	81	48	268	458	233	8009	8071	14265
387	13	70	112	109	82	48	269	458	234	8029	8091	14298
388	13	70	113	109	82	48	270	458	234	8047	8105	14330
389	13	70	113	109	82	49	270	461	236	8063	8124	14366
390	13	70	113	109	82	49	270	461	237	8083	8142	14390
391	13	70	113	109	82	49	271	462	237	8106	8151	14421
392	13	70	113	110	82	49	272	462	237	8123	8166	14461
393	13	70	113	110	82	49	273	462	237	8137	8186	14493
394	13	71	113	110	82	49	273	464	240	8155	8203	14527
395	13	71	113	111	82	49	274	465	240	8172	8211	14548
396	13	71	113	111	84	50	275	466	242	8189	8224	14586
397	13	71	113	112	84	50	276	466	243	8217	8249	14608
398	13	71	113	112	84	50	278	467	243	8239	8265	14634
399	14	72	114	112	84	50	278	467	244	8257	8283	14655
400	14	72	114	113	84	50	279	469	244	8284	8301	14679
401	14	72	114	113	84	50	279	471	245	8296	8325	14708
402	14	72	114	113	84	50	279	471	245	8319	8337	14737
403	14	72	114	113	85	50	280	471	245	8337	8356	14768
404	14	73	114	113	85	50	280	474	245	8357	8368	14801
405	14	73	114	113	85	50	280	474	246	8382	8385	14830
406	14	73	114	113	85	50	280	475	246	8404	8391	14854
407	14	73	114	114	85	50	281	475	246	8425	8406	14884
408	14	73	114	114	86	50	283	475	246	8448	8424	14906
409	14	73	114	115	86	50	283	476	246	8467	8442	14934
410	14	73	114	115	87	50	285	478	248	8486	8458	14962
411	14	73	114	115	87	50	286	478	249	8502	8474	14998
412	14	73	114	115	87	50	286	479	249	8514	8483	15011
413	14	73	114	116	88	51	286	479	249	8536	8499	15034
414	14	73	114	116	88	51	287	480	250	8549	8516	15064
415	15	73	114	116	89	51	288	480	250	8573	8533	15089
416	15	73	114	116	89	51	288	481	250	8591	8555	15112
417	15	73	114	116	89	52	288	482	250	8613	8570	15144
418	15	73	114	117	89	52	290	483	251	8624	8577	15166
419	15	73	114	117	89	52	290	483	251	8640	8592	15198
420	16	73	114	117	90	52	292	484	251	8661	8609	15225
421	16	73	114	117	90	52	292	485	251	8682	8630	15246
422	16	73	114	117	90	52	292	488	252	8703	8643	15277
423	16	73	114	117	90	53	292	488	255	8710	8655	15311
424	16	73	114	117	91	53	292	489	257	8723	8671	15334
425	16	73	114	117	91	53	292	491	257	8743	8682	15361
426	16	74	114	117	91	53	292	492	259	8769	8697	15396
427	16	74	115	117	91	54	292	492	260	8787	8708	15422
428	16	74	116	117	91	55	292	492	260	8806	8727	15444
429	16	74	116	119	91	55	293	493	260	8826	8742	15467
430	16	74	116	119	91	55	294	494	260	8845	8757	15498
431	16	75	116	119	92	56	294	495	260	8857	8767	15524
432	16	75	117	119	92	56	294	495	260	8873	8786	15552
433	16	75	117	119	92	56	294	495	261	8884	8807	15583
434	16	75	117	119	92	56	296	495	261	8898	8818	15617
435	16	75	117	119	93	56	298	497	262	8912	8832	15648
436	17	75	117	119	94	56	300	498	263	8930	8852	15673
437	17	75	117	120	94	56	301	499	263	8946	8877	15696
438	17	75	117	120	94	56	301	500	264	8961	8892	15713
439	17	75	117	120	94	56	301	502	266	8974	8912	15751
440	17	75	117	120	94	56	302	502	271	8986	8931	15774
441	17	75	117	120	94	56	303	503	272	9004	8948	15811
442	17	75	117	120	94	56	304	504	273	9025	8966	15831
443	17	75	117	120	94	57	305	504	273	9039	8980	15867
444	17	75	118	121	94	57	306	504	273	9053	9003	15894
445	17	75	118	122	94	57	307	505	273	9073	9019	15922
446	17	75	118	124	94	57	308	506	274	9085	9038	15951
447	17	75	118	124	94	57	310	506	274	9098	9052	15982
448	17	75	118	124	95	57	312	507	274	9114	9063	16010
449	17	76	118	124	95	57	312	509	276	9131	9075	16039
450	17	76	118	124	95	57	312	509	276	9147	9097	16073
451	17	76	118	124	95	57	312	509	277	9165	9117	16104
452	17	77	118	124	95	57	313	511	278	9185	9128	16138
453	17	77	118	124	96	57	313	511	281	9202	9143	16160
454	17	77	118	124	96	57	313	511	281	9219	9161	16184
455	17	77	119	124	96	58	313	511	281	9230	9176	16208
456	17	77	119	124	96	58	315	515	282	9245	9201	16235
457	17	78	120	125	97	59	315	516	282	9264	9217	16260
458	17	78	120	125	97	60	315	517	282	9280	9224	16287
459	17	78	120	125	97	60	315	519	282	9296	9244	16315
460	17	78	120	126	97	60	316	519	282	9314	9257	16345
461	17	78	120	126	97	60	316	520	283	9339	9273	16372
462	17	78	123	126	97	60	316	520	283	9360	9287	16407
463	17	78	124	126	97	60	316	520	283	9383	9306	16447
464	17	79	124	126	97	60	317	520	284	9400	9318	16476
465	17	79	124	126	97	60	317	520	284	9414	9332	16502
466	17	79	125	127	97	60	317	520	285	9432	9341	16527
467	17	79	125	127	97	60	317	522	285	9451	9347	16560
468	17	79	125	127	97	60	317	523	286	9472	9362	16581
469	17	79	125	127	98	60	317	527	286	9482	9379	16611
470	17	79	125	127	99	60	318	528	287	9502	9393	16643
471	17	79	125	128	99	60	318	528	288	9516	9409	16661
472	18	79	125	129	99	60	318	530	288	9537	9427	16698
473	18	79	125	129	99	60	318	530	288	9551	9446	16734
474	18	79	125	129	99	60	318	530	288	9575	9463	16761
475	18	79	126	129	99	60	318	530	289	9588	9480	16794
476	18	80	126	129	100	60	318	533	289	9602	9503	16813
477	18	80	126	129	100	60	318	533	290	9620	9519	16834
478	18	80	127	129	101	60	318	539	292	9641	9537	16865
479	18	80	127	131	102	61	318	539	292	9658	9555	16897
480	18	80	127	131	102	61	319	540	293	9676	9570	16921
481	18	80	127	132	102	61	320	542	293	9696	9586	16940
482	18	80	128	133	102	61	320	542	294	9705	9598	16972
483	18	80	129	133	102	62	320	544	294	9722	9612	16992
484	18	80	129	133	103	62	321	545	294	9745	9628	17028
485	18	80	129	133	103	63	322	546	294	9756	9642	17049
486	18	80	129	133	103	63	322	547	295	9765	9652	17080
487	18	80	129	133	103	63	323	547	295	9783	9664	17111
488	18	80	129	134	104	64	323	547	295	9793	9685	17143
489	18	80	129	134	105	64	323	548	295	9813	9700	17176
490	18	80	129	134	105	64	323	550	295	9826	9714	17204
491	18	80	129	135	105	64	326	551	295	9837	9734	17230
492	18	80	130	135	105	65	326	552	295	9849	9748	17253
493	18	81	130	136	105	65	327	553	296	9864	9765	17282
494	18	81	130	136	105	65	327	553	296	9879	9785	17309
495	18	81	130	136	105	65	327	553	297	9894	9793	17335
496	18	81	130	136	106	65	327	554	297	9915	9808	17358
497	18	81	130	136	106	65	327	555	297	9928	9823	17389
498	18	82	131	136	106	65	327	556	297	9950	9836	17417
499	18	82	131	137	106	65	328	557	298	9971	9850	17435
500	18	82	132	137	106	65	328	557	298	9988	9866	17454
501	18	82	132	137	107	65	328	558	298	10005	9882	17483
502	18	82	132	137	107	65	328	560	298	10019	9902	17505
503	18	83	133	139	107	65	328	561	298	10032	9912	17526
504	18	83	133	140	107	65	330	561	299	10051	9928	17549
505	18	83	133	140	107	65	330	561	299	10070	9947	17576
506	18	83	133	140	107	65	330	561	299	10091	9963	17605
507	18	83	133	140	107	65	332	561	299	10108	9974	17627
508	18	83	134	140	107	65	332	561	300	10127	9991	17653
509	18	83	134	141	107	65	333	561	301	10138	10018	17679
510	18	84	134	141	107	65	334	566	302	10153	10038	17705
511	18	84	134	141	107	66	334	566	302	10174	10055	17727
512	18	84	134	141	107	66	334	567	302	10187	10072	17763
513	18	85	134	142	107	66	334	569	302	10203	10083	17790
514	18	85	134	142	107	66	335	569	302	10218	10096	17810
515	18	85	135	142	107	66	335	571	302	10232	10117	17831
516	18	86	135	142	107	66	335	572	302	10248	10131	17845
517	18	86	135	142	107	66	336	573	302	10262	10147	17878
518	18	86	135	143	107	66	336	573	302	10279	10159	17908
519	18	86	135	143	107	66	336	574	303	10288	10176	17929
520	18	86	135	143	107	66	336	574	303	10303	10190	17948
521	18	86	136	143	107	66	336	575	303	10321	10207	17974
522	18	86	136	143	107	66	337	576	303	10337	10225	18000
523	18	86	136	143	108	66	340	576	303	10354	10239	18031
524	18	86	136	143	108	66	341	579	304	10367	10257	18061
525	18	86	136	143	108	66	343	579	304	10390	10275	18082
526	18	86	136	143	108	66	344	579	304	10402	10293	18106
527	18	87	136	143	108	66	344	579	305	10415	10312	18131
528	18	87	137	144	108	66	345	579	306	10434	10329	18152
529	18	88	137	144	109	66	346	580	307	10452	10341	18187
530	18	88	137	144	109	66	346	580	307	10467	10356	18217
531	18	88	138	145	109	67	347	580	309	10483	10366	18250
532	18	89	138	145	109	67	347	582	309	10496	10378	18283
533	18	89	138	145	109	67	347	583	310	10507	10393	18315
534	18	89	138	146	109	67	347	583	310	10521	10406	18334
535	18	92	138	147	109	67	348	583	311	10546	10421	18365
536	18	92	138	147	109	67	348	583	311	10563	10433	18390
537	18	92	138	148	109	67	349	585	311	10582	10445	18417
538	18	92	138	148	109	67	349	586	311	10596	10457	18440
539	18	92	138	148	109	67	349	587	312	10614	10471	18462
540	19	92	138	148	109	67	349	587	313	10635	10480	18485
541	19	92	138	150	109	67	349	587	313	10646	10499	18506
542	19	92	138	151	109	67	349	587	313	10659	10513	18533
543	19	92	138	151	110	67	349	587	313	10672	10531	18558
544	19	92	139	152	110	67	349	588	313	10690	10546	18581
545	19	92	139	152	110	67	351	590	313	10708	10560	18607
546	19	92	139	153	110	67	351	591	316	10712	10578	18641
547	19	92	139	153	110	67	351	591	316	10724	10587	18669
548	19	92	139	153	110	67	353	591	317	10738	10604	18698
549	19	92	139	154	110	69	353	593	317	10758	10624	18713
550	19	92	139	154	111	69	353	594	317	10772	10640	18733
551	19	92	139	155	111	70	353	595	318	10790	10657	18763
552	19	92	139	155	111	70	353	595	318	10807	10671	18790
553	19	92	139	156	112	70	353	595	318	10821	10685	18813
554	19	93	139	157	112	70	354	595	318	10834	10701	18847
555	19	93	139	157	112	70	354	595	318	10847	10719	18868
556	19	93	139	157	112	70	355	595	319	10867	10724	18890
557	19	93	140	157	112	70	355	595	320	10886	10734	18913
558	20	93	142	157	112	70	355	596	320	10900	10750	18945
559	20	93	142	157	112	71	355	596	320	10914	10765	18970
560	20	93	142	158	113	71	356	596	320	10928	10780	18991
561	20	93	142	158	114	71	357	597	321	10940	10792	19014
562	20	93	142	158	114	71	358	598	321	10955	10804	19043
563	20	93	142	158	114	71	358	599	321	10965	10820	19070
564	20	94	142	158	114	71	358	599	321	10974	10831	19093
565	21	94	142	158	114	71	358	600	321	10987	10852	19109
566	21	94	142	158	114	71	358	600	321	10999	10862	19127
567	21	95	143	159	114	72	359	601	321	11020	10882	19153
568	21	96	144	159	114	72	359	601	322	11037	10899	19178
569	21	96	144	159	114	72	359	601	323	11058	10913	19197
570	21	96	144	159	114	72	360	601	323	11069	10922	19208
571	21	96	145	159	114	72	360	604	323	11080	10933	19228
572	21	96	145	159	114	72	360	605	324	11090	10946	19245
573	21	96	145	159	114	73	360	606	325	11105	10955	19278
574	21	96	145	159	114	73	360	607	325	11122	10967	19296
575	21	96	145	159	114	73	360	607	325	11137	10978	19324
576	21	96	145	159	114	73	361	607	325	11148	10990	19354
577	21	96	145	160	114	73	362	608	325	11165	11010	19380
578	21	97	145	160	114	73	362	609	325	11173	11024	19400
579	21	97	146	161	114	73	362	610	326	11184	11036	19425
580	21	98	146	162	114	73	362	611	327	11200	11056	19451
581	21	98	147	162	114	73	362	612	327	11219	11072	19474
582	21	98	147	162	114	73	362	612	327	11238	11085	19503
583	21	99	148	162	114	74	363	613	328	11256	11093	19528
584	22	99	148	163	114	74	364	613	328	11276	11110	19550
585	22	99	148	163	114	74	364	613	328	11290	11122	19577
586	22	100	149	163	114	74	364	614	329	11304	11136	19596
587	22	100	149	163	114	74	366	614	329	11317	11146	19624
588	22	100	149	164	115	75	366	614	329	11340	11157	19652
589	22	100	149	164	116	75	366	615	329	11352	11177	19675
590	22	101	149	164	116	75	366	617	329	11363	11188	19698
591	22	102	149	164	116	75	366	618	329	11372	11205	19733
592	22	102	150	165	116	75	366	620	330	11386	11220	19757
593	22	102	150	165	116	75	366	622	330	11401	11232	19784
594	22	103	150	165	117	75	368	622	330	11413	11250	19811
595	22	103	150	165	117	75	368	622	331	11425	11265	19834
596	22	103	150	166	117	75	368	623	331	11440	11274	19848
597	22	103	151	166	117	75	368	623	331	11454	11291	19874
598	22	103	151	166	118	75	369	623	331	11468	11309	19906
599	22	103	152	166	118	76	369	624	333	11487	11324	19928
600	22	103	152	167	118	76	369	626	333	11505	11336	19963
601	22	103	152	167	118	76	369	627	335	11516	11347	19986
602	22	103	152	167	118	76	369	628	335	11533	11360	20008
603	22	104	152	168	118	77	370	629	335	11553	11381	20034
604	22	104	152	168	120	77	370	631	335	11567	11398	20051
605	22	105	152	168	121	77	370	634	335	11573	11406	20079
606	22	105	152	168	121	77	370	636	336	11586	11420	20098
607	22	105	152	168	121	77	371	636	336	11602	11436	20123
608	22	105	152	168	121	77	371	636	336	11623	11448	20142
609	22	105	152	168	121	77	372	638	338	11630	11471	20168
610	22	105	152	168	121	77	372	638	340	11646	11484	20189
611	22	105	153	168	121	77	372	638	340	11661	11497	20221
612	22	105	154	168	121	77	372	639	340	11674	11514	20249
613	22	105	155	169	121	77	374	639	340	11682	11537	20270
614	22	105	156	169	121	77	374	640	341	11696	11548	20300
615	22	105	157	169	122	77	374	641	341	11714	11562	20313
616	22	105	157	169	122	77	374	642	341	11722	11579	20331
617	22	105	157	169	122	77	374	644	341	11736	11595	20349
618	22	105	158	169	122	77	374	646	341	11755	11612	20373
619	22	105	158	169	122	78	375	647	343	11771	11621	20397
620	22	105	159	169	122	78	375	648	344	11779	11633	20419
621	22	105	159	170	122	78	376	648	346	11789	11646	20446
622	22	105	160	170	122	78	376	649	347	11802	11654	20461
623	22	105	160	170	122	78	376	650	349	11813	11667	20482
624	22	105	160	170	123	78	377	650	349	11827	11689	20497
625	22	106	160	171	123	78	379	651	350	11836	11697	20515
626	22	106	160	172	123	78	379	651	350	11853	11714	20543
627	22	106	160	172	123	79	380	653	351	11870	11728	20572
628	22	106	160	172	123	79	380	654	351	11883	11738	20587
629	22	106	160	173	124	79	381	655	351	11894	11751	20606
630	22	106	160	173	124	79	381	657	351	11903	11763	20627
631	22	106	161	173	125	79	381	657	352	11918	11778	20642
632	22	106	161	174	125	79	383	658	353	11927	11782	20662
633	22	106	161	174	125	79	384	659	353	11944	11798	20686
634	22	106	161	174	125	81	386	659	354	11959	11812	20706
635	22	106	161	174	125	81	387	660	354	11968	11823	20723
636	22	106	161	174	125	81	387	661	355	11976	11834	20753
637	22	106	161	174	125	81	387	663	355	11990	11845	20777
638	22	107	161	174	125	81	387	663	355	12009	11854	20799
639	22	107	162	174	125	81	387	663	355	12028	11866	20816
640	22	107	163	174	125	81	389	663	355	12040	11883	20832
641	22	107	163	174	125	81	390	663	356	12050	11891	20854
642	22	107	163	174	125	81	390	663	356	12061	11900	20877
643	22	107	163	175	127	81	391	663	356	12073	11915	20890
644	22	107	164	175	127	81	391	664	356	12083	11926	20919
645	22	108	164	175	127	81	391	665	357	12094	11942	20944
646	22	108	164	175	127	81	391	665	358	12104	11954	20965
647	22	108	164	175	127	81	391	666	358	12116	11967	20986
648	22	109	164	176	127	81	392	666	358	12123	11982	21013
649	22	110	164	176	127	81	392	667	358	12133	11992	21038
650	22	110	165	176	128	81	392	668	358	12145	12005	21057
651	22	110	165	176	128	81	394	668	359	12155	12013	21079
652	22	110	165	176	128	81	394	669	359	12171	12024	21106
653	22	110	165	176	128	81	394	669	359	12189	12041	21131
654	22	110	166	176	128	81	394	672	359	12203	12053	21155
655	23	111	166	176	128	81	394	674	361	12217	12064	21174
656	23	111	166	176	128	81	394	674	361	12233	12073	21197
657	23	111	166	176	128	81	394	675	361	12253	12087	21217
658	23	111	166	176	128	81	395	675	361	12265	12101	21238
659	23	111	166	176	130	81	395	675	361	12284	12115	21257
660	23	111	166	176	131	81	395	676	361	12297	12133	21279
661	23	111	167	177	131	81	395	676	361	12304	12151	21298
662	23	111	167	177	131	82	396	676	362	12321	12164	21325
663	24	111	167	178	132	82	397	676	363	12332	12172	21344
664	24	111	168	179	132	82	397	679	364	12346	12183	21369
665	24	111	168	179	132	82	398	680	364	12368	12194	21392
666	24	111	168	180	132	82	398	680	364	12376	12206	21408
667	24	111	168	180	132	82	398	680	366	12385	12222	21440
668	24	111	169	181	133	82	398	681	366	12398	12227	21465
669	24	111	169	181	133	82	398	681	366	12410	12242	21490
670	24	111	169	181	134	82	398	681	366	12423	12252	21512
671	24	111	170	181	135	82	398	682	366	12436	12258	21535
672	24	111	170	181	136	83	398	685	367	12449	12267	21568
673	24	111	170	181	136	83	398	685	367	12457	12284	21582
674	24	111	170	182	136	84	399	685	368	12469	12295	21598
675	24	111	170	182	136	84	399	686	368	12475	12319	21626
676	24	111	171	182	136	84	400	687	369	12488	12335	21654
677	24	111	171	183	136	84	401	687	369	12495	12344	21671
678	24	111	171	183	136	84	402	688	369	12504	12357	21697
679	24	111	171	184	136	84	403	691	370	12521	12369	21712
680	24	111	171	184	136	84	404	691	370	12536	12382	21737
681	24	111	171	184	136	84	406	692	371	12544	12397	21760
682	24	111	171	184	136	84	406	692	371	12555	12415	21787
683	24	111	171	184	136	84	407	692	372	12562	12425	21806
684	24	111	171	185	136	84	407	692	372	12570	12440	21824
685	24	111	171	185	136	84	407	692	372	12579	12456	21838
686	24	111	171	185	136	84	408	693	372	12592	12471	21855
687	24	111	171	185	136	84	408	693	372	12608	12489	21879
688	24	111	171	185	136	84	408	694	372	12617	12504	21894
689	24	111	171	186	136	84	408	696	372	12632	12516	21921
690	24	111	171	186	137	84	408	697	372	12642	12527	21938
691	24	111	171	186	137	84	408	697	374	12653	12538	21964
692	24	112	172	186	138	84	408	697	375	12662	12552	21989
693	24	113	172	186	138	84	410	699	375	12675	12568	22008
694	24	113	172	187	138	84	410	699	375	12691	12583	22037
695	24	113	172	187	139	84	410	699	376	12695	12598	22058
696	24	113	172	187	139	85	410	699	376	12705	12620	22079
697	24	114	172	189	139	86	410	700	377	12713	12629	22103
698	24	114	172	189	139	86	410	702	378	12721	12639	22120
699	24	114	173	189	140	86	412	704	378	12733	12646	22133
700	24	114	173	190	140	87	412	704	378	12741	12662	22155
701	24	114	173	190	140	87	413	704	379	12756	12677	22176
702	24	114	174	191	140	87	413	704	379	12768	12685	22192
703	24	115	174	191	140	87	413	705	379	12778	12695	22213
704	24	115	175	192	141	87	413	705	381	12790	12711	22238
705	25	115	175	192	141	87	413	705	381	12799	12721	22255
706	25	115	175	192	141	88	413	706	381	12808	12737	22271
707	25	115	175	192	141	88	413	706	381	12819	12745	22293
708	25	115	175	192	141	88	413	706	382	12830	12753	22312
709	25	116	175	192	141	88	413	706	382	12837	12777	22325
710	25	116	176	193	141	88	414	707	382	12852	12788	22350
711	25	116	176	193	141	88	414	707	383	12862	12800	22370
712	25	116	176	194	141	88	414	707	383	12872	12814	22390
713	25	116	177	195	141	88	414	708	383	12883	12825	22413
714	25	116	177	195	141	88	414	708	383	12891	12841	22440
715	25	117	177	196	141	88	416	708	384	12901	12857	22455
716	25	117	178	196	141	89	416	709	386	12915	12871	22474
717	25	117	178	196	141	89	417	711	386	12930	12878	22492
718	25	117	178	197	141	89	417	711	386	12937	12893	22518
719	25	117	178	197	141	90	417	711	386	12943	12905	22534
720	25	117	178	198	141	90	417	711	387	12954	12912	22553
721	25	117	178	198	141	90	417	711	387	12963	12932	22573
722	25	117	178	199	141	90	417	711	387	12973	12945	22602
723	25	118	178	199	141	90	417	713	388	12987	12957	22620
724	25	119	178	199	141	90	417	714	388	12994	12972	22639
725	26	119	178	199	141	90	417	714	389	13005	12985	22664
726	26	119	178	199	141	90	418	714	391	13014	13004	22689
727	26	119	178	200	141	90	418	714	391	13020	13010	22705
728	26	119	179	200	141	90	418	714	392	13034	13022	22723
729	26	119	179	200	141	90	418	714	392	13042	13034	22742
730	26	119	179	200	141	90	419	714	392	13046	13048	22760
731	26	119	179	200	141	90	419	715	394	13060	13058	22775
732	26	119	179	200	141	90	419	716	394	13071	13069	22793
733	26	119	179	200	141	90	420	716	394	13081	13081	22812
734	26	119	179	200	142	90	421	716	394	13098	13101	22833
735	26	119	179	200	142	90	421	716	394	13113	13114	22853
736	26	120	179	200	142	90	421	716	395	13122	13125	22869
737	26	121	179	200	142	90	421	716	395	13134	13142	22890
738	26	121	179	201	142	90	421	716	395	13149	13153	22914
739	26	121	179	201	143	90	421	717	396	13158	13171	22934
740	26	121	179	201	144	90	421	718	396	13168	13184	22953
741	26	121	179	201	144	90	422	719	397	13178	13197	22975
742	26	121	179	201	144	90	422	719	397	13181	13207	22993
743	27	121	179	201	144	90	422	719	398	13189	13229	23016
744	27	121	179	201	144	90	422	719	398	13197	13242	23037
745	27	121	179	201	144	90	422	719	398	13213	13258	23049
746	27	122	179	201	144	91	422	719	398	13231	13272	23062
747	27	122	179	201	144	91	422	719	399	13242	13291	23077
748	27	122	179	201	144	91	422	721	399	13247	13300	23099
749	27	123	179	201	144	91	422	721	400	13258	13307	23123
750	27	123	179	202	144	91	422	722	400	13270	13321	23149
751	27	126	179	202	145	91	423	722	400	13283	13343	23173
752	27	126	179	202	145	91	423	722	400	13291	13356	23194
753	27	126	179	203	145	91	424	722	400	13299	13367	23211
754	27	126	179	203	145	91	424	722	401	13308	13374	23236
755	27	127	180	204	145	91	424	723	401	13319	13384	23252
756	27	127	180	204	145	91	426	724	401	13326	13398	23273
757	27	127	180	204	145	91	426	725	402	13334	13414	23295
758	27	127	180	204	145	91	426	726	402	13344	13422	23308
759	27	127	180	204	145	91	426	727	402	13355	13433	23327
760	27	127	181	204	145	91	427	727	403	13363	13447	23351
761	27	127	181	207	145	91	427	728	404	13373	13462	23368
762	27	127	182	207	145	91	427	728	404	13385	13475	23384
763	27	127	183	207	145	91	427	728	404	13397	13492	23398
764	27	127	183	207	145	91	427	729	405	13410	13498	23418
765	27	127	183	209	145	91	427	729	406	13418	13511	23434
766	27	128	183	209	145	91	428	729	406	13430	13524	23453
767	27	128	183	209	145	91	428	730	406	13440	13541	23467
768	27	128	183	209	145	92	428	730	406	13448	13550	23491
769	27	128	183	209	145	93	428	730	407	13460	13563	23504
770	27	128	183	209	145	93	428	730	407	13470	13580	23531
771	27	129	183	209	145	93	428	731	407	13479	13592	23552
772	27	129	183	211	146	93	428	731	407	13489	13597	23572
773	27	129	183	211	146	93	428	731	408	13499	13609	23592
774	27	129	184	211	146	93	428	731	408	13510	13617	23609
775	28	129	184	211	146	93	429	732	408	13521	13622	23618
776	28	129	184	211	146	94	429	733	408	13528	13634	23641
777	28	129	185	212	146	94	430	733	409	13547	13651	23661
778	28	129	185	213	146	94	430	734	409	13559	13671	23687
779	28	129	185	213	146	94	430	736	409	13568	13678	23709
780	28	129	185	213	147	94	431	737	409	13575	13690	23726
781	28	129	186	213	147	94	431	737	410	13591	13700	23740
782	28	129	186	213	147	94	431	737	410	13603	13716	23759
783	28	129	186	213	147	94	431	738	411	13617	13732	23780
784	28	129	186	213	147	94	431	738	411	13622	13746	23791
785	28	129	186	213	147	94	432	738	412	13634	13760	23812
786	28	129	188	213	147	94	433	738	414	13642	13772	23825
787	28	129	189	213	147	94	433	739	414	13652	13784	23841
788	28	129	189	213	147	94	433	740	414	13668	13797	23864
789	28	129	189	213	148	94	433	740	415	13674	13815	23878
790	28	129	189	213	148	94	433	740	416	13684	13824	23900
791	28	129	190	213	148	94	434	740	416	13689	13833	23913
792	28	129	190	214	148	94	435	740	416	13703	13843	23929
793	28	129	190	216	148	94	435	741	416	13713	13856	23956
794	29	129	190	216	148	94	435	741	416	13722	13865	23976
795	29	129	190	216	149	94	436	742	417	13735	13875	23999
796	29	129	190	217	149	94	436	742	417	13744	13889	24016
797	29	129	190	218	149	94	436	742	417	13753	13901	24033
798	29	129	190	218	149	95	436	744	417	13761	13921	24051
799	29	129	197	219	149	95	436	745	418	13771	13934	24064
800	29	129	197	219	149	95	436	745	419	13780	13947	24085
801	29	129	197	219	150	95	437	745	419	13786	13964	24101
802	29	129	197	219	150	95	438	745	419	13796	13975	24114
803	29	129	197	219	150	95	438	745	419	13808	13989	24129
804	29	129	197	220	150	96	438	746	419	13816	13998	24144
805	29	129	197	220	150	96	438	748	419	13823	14013	24155
806	29	129	197	220	150	97	439	748	419	13835	14030	24173
807	29	130	197	220	150	97	439	749	419	13842	14042	24196
808	29	130	197	221	150	97	439	751	421	13854	14052	24208
809	29	132	197	221	150	97	439	751	421	13865	14065	24225
810	29	132	197	221	150	97	439	752	421	13879	14075	24243
811	29	132	198	222	150	97	439	752	421	13889	14090	24264
812	29	132	198	222	150	97	439	752	421	13895	14102	24287
813	29	132	198	222	150	97	439	752	422	13901	14111	24308
814	29	132	198	222	150	97	440	752	422	13910	14120	24326
815	30	132	198	223	150	97	440	752	422	13924	14129	24343
816	30	132	198	223	150	98	440	754	423	13933	14144	24364
817	30	132	198	223	150	98	441	756	423	13939	14158	24379
818	30	132	198	223	150	98	441	756	423	13946	14172	24392
819	30	132	198	223	150	98	441	757	424	13957	14185	24405
820	30	132	198	223	150	99	442	758	425	13966	14198	24426
821	30	132	198	223	150	99	443	758	425	13974	14209	24450
822	30	132	198	224	150	99	445	758	426	13982	14224	24467
823	30	133	198	224	151	99	445	759	426	13998	14240	24487
824	30	133	198	224	151	99	445	760	428	14012	14251	24503
825	31	133	198	224	151	99	446	760	429	14019	14259	24523
826	31	133	198	224	151	99	448	760	430	14022	14276	24541
827	31	133	198	226	151	99	448	760	430	14031	14285	24554
828	31	134	199	226	151	99	448	761	431	14045	14297	24571
829	31	134	199	226	151	99	448	762	432	14052	14311	24585
830	31	134	199	226	152	99	448	765	432	14058	14324	24602
831	32	134	199	226	152	99	449	765	432	14070	14339	24620
832	32	134	199	226	152	99	449	766	432	14080	14352	24641
833	32	134	200	226	152	99	449	768	433	14089	14368	24655
834	32	135	202	226	152	100	449	768	433	14102	14374	24673
835	32	135	202	226	152	100	449	770	433	14109	14384	24694
836	32	135	202	226	152	100	450	771	433	14115	14393	24706
837	32	135	202	226	152	100	451	772	433	14128	14404	24730
838	32	136	202	227	152	100	451	772	433	14139	14412	24744
839	32	136	202	227	152	100	451	773	433	14149	14423	24758
840	32	136	205	227	152	100	452	777	434	14156	14432	24772
841	32	136	205	227	153	100	452	779	434	14166	14449	24792
842	32	136	205	227	153	100	454	779	436	14175	14467	24808
843	32	136	205	227	153	100	454	780	436	14184	14473	24826
844	32	136	205	227	154	100	454	781	436	14193	14490	24837
845	32	136	205	227	154	100	454	781	437	14208	14500	24849
846	32	136	205	227	154	100	454	784	438	14216	14514	24868
847	32	136	205	227	154	100	454	784	439	14224	14526	24882
848	32	136	205	227	154	100	454	785	439	14231	14538	24897
849	33	136	205	227	154	100	454	785	439	14237	14549	24916
850	33	136	205	227	154	100	454	785	439	14242	14560	24934
851	33	136	206	228	154	100	454	786	439	14251	14574	24951
852	33	136	206	228	154	101	454	786	439	14262	14588	24967
853	33	137	206	229	154	101	454	786	440	14273	14601	24982
854	33	137	207	229	154	101	454	787	440	14286	14614	24992
855	33	137	207	229	154	101	454	788	440	14298	14622	25005
856	33	137	207	229	154	101	454	789	441	14305	14634	25026
857	33	137	207	230	154	101	454	790	441	14309	14649	25036
858	33	137	207	231	154	101	454	790	441	14319	14657	25054
859	33	137	208	231	154	101	454	790	441	14329	14672	25065
860	33	137	209	232	154	101	454	790	442	14340	14683	25088
861	33	139	209	233	155	101	455	791	442	14348	14692	25103
862	33	139	209	233	155	102	455	791	443	14353	14701	25120
863	33	139	209	233	156	102	455	793	444	14358	14717	25134
864	33	139	209	233	156	102	455	793	444	14371	14731	25151
865	33	139	209	234	156	102	455	793	444	14377	14740	25170
866	33	139	210	234	157	103	456	795	444	14390	14752	25193
867	33	140	210	236	157	103	456	796	444	14401	14764	25205
868	33	140	210	236	157	103	456	796	444	14414	14779	25219
869	33	140	210	236	157	103	456	797	447	14419	14794	25235
870	33	140	210	236	157	103	456	797	448	14427	14803	25248
871	33	140	210	236	157	103	456	797	448	14434	14813	25258
872	33	140	210	236	157	103	456	798	448	14445	14824	25272
873	33	140	210	236	157	103	456	799	448	14450	14842	25290
874	33	140	210	236	158	103	456	800	448	14460	14852	25300
875	33	140	210	236	158	103	456	800	448	14474	14859	25317
876	33	141	210	236	159	103	457	800	448	14485	14872	25335
877	33	141	210	236	159	103	457	800	448	14491	14880	25358
878	33	141	210	236	159	103	457	800	448	14502	14892	25371
879	33	141	210	236	160	103	457	802	448	14511	14906	25384
880	33	141	211	237	160	103	457	802	448	14520	14920	25401
881	33	141	211	237	160	103	457	802	448	14528	14936	25419
882	33	141	211	237	160	103	457	804	448	14534	14948	25432
883	33	141	211	237	160	103	457	804	448	14543	14958	25451
884	33	141	211	237	160	103	457	804	448	14549	14970	25465
885	33	141	211	237	160	103	457	804	448	14560	14985	25484
886	33	141	211	237	160	103	458	804	448	14568	14998	25500
887	33	141	211	237	160	103	458	805	448	14578	15005	25519
888	33	141	211	237	160	103	458	806	448	14589	15022	25545
889	33	141	211	237	160	103	459	806	448	14598	15038	25558
890	33	141	211	237	160	103	460	806	448	14605	15049	25572
891	33	142	211	237	160	103	460	807	448	14610	15058	25586
892	33	142	211	237	160	103	461	808	448	14619	15061	25604
893	33	142	211	237	160	103	461	808	448	14635	15072	25619
894	33	142	211	237	160	103	461	808	448	14643	15090	25630
895	33	142	212	237	161	103	462	808	448	14655	15099	25644
896	33	142	212	237	164	103	463	809	448	14668	15110	25660
897	33	142	212	237	164	103	463	811	450	14673	15124	25677
898	33	142	213	238	164	103	464	811	450	14682	15131	25698
899	33	143	213	238	164	103	464	811	450	14689	15146	25716
900	33	143	214	238	164	103	464	811	450	14695	15156	25737
901	33	143	214	238	164	103	464	811	450	14702	15174	25756
902	33	143	214	239	164	103	464	811	450	14714	15184	25776
903	33	143	215	239	164	103	464	811	451	14721	15197	25790
904	33	143	216	240	165	103	465	811	451	14731	15209	25812
905	33	143	216	240	165	103	467	812	451	14737	15217	25832
906	33	143	216	240	166	104	468	812	453	14742	15225	25846
907	33	143	216	241	166	104	468	812	454	14751	15238	25862
908	33	143	216	241	168	104	469	812	454	14757	15252	25882
909	33	143	216	241	169	104	469	812	454	14766	15262	25901
910	33	143	216	242	169	104	469	814	455	14774	15272	25915
911	33	143	217	242	169	104	470	814	455	14782	15285	25932
912	33	143	217	242	169	105	471	815	456	14792	15295	25942
913	33	143	217	242	169	105	472	816	458	14801	15311	25957
914	33	143	217	242	169	105	473	817	458	14808	15325	25983
915	33	143	217	242	169	105	473	819	459	14816	15339	25999
916	33	143	217	242	169	105	474	819	460	14822	15344	26011
917	33	143	218	242	171	105	474	819	461	14829	15354	26025
918	33	144	218	242	171	105	474	819	461	14842	15366	26042
919	33	144	219	242	171	105	474	819	463	14852	15381	26058
920	33	144	220	242	171	105	474	820	463	14857	15390	26072
921	33	144	220	242	171	105	474	822	463	14861	15407	26087
922	33	144	220	242	171	105	474	823	463	14868	15421	26107
923	33	144	220	242	171	106	475	823	463	14877	15436	26118
924	33	144	220	242	171	106	476	823	463	14884	15449	26132
925	33	144	220	243	171	107	477	824	464	14893	15461	26151
926	33	144	220	243	171	107	477	824	464	14902	15470	26160
927	33	144	220	243	171	107	477	825	464	14909	15474	26178
928	33	144	221	243	171	107	478	825	464	14918	15489	26195
929	33	144	221	243	171	107	478	825	464	14923	15501	26205
930	33	144	221	244	171	107	478	825	465	14932	15515	26222
931	33	144	221	244	171	107	478	825	465	14943	15522	26235
932	33	144	221	244	171	109	478	825	467	14950	15542	26246
933	33	145	222	245	171	109	479	825	468	14960	15551	26260
934	33	145	223	248	171	109	479	826	468	14965	15559	26271
935	33	145	223	248	171	109	479	827	468	14972	15573	26291
936	33	145	223	248	171	109	479	827	468	14980	15586	26305
937	33	145	223	248	171	109	481	827	468	14987	15603	26323
938	33	145	223	249	172	109	481	827	468	14998	15611	26336
939	33	145	223	249	172	109	481	828	468	15003	15622	26355
940	33	145	223	249	172	109	481	830	468	15009	15630	26374
941	33	145	223	251	173	109	483	830	469	15015	15644	26396
942	33	146	223	251	173	109	483	832	469	15025	15655	26417
943	33	146	223	252	173	109	483	832	469	15034	15673	26427
944	33	147	223	252	173	109	483	832	470	15042	15681	26449
945	33	148	223	252	173	109	483	832	470	15047	15697	26462
946	33	148	223	252	173	109	484	832	471	15054	15707	26482
947	33	148	223	252	173	109	485	832	471	15059	15717	26495
948	33	148	223	252	173	109	485	833	471	15073	15723	26516
949	33	148	224	253	173	110	486	833	471	15079	15736	26529
950	33	148	224	253	173	110	487	834	471	15081	15750	26546
951	33	148	225	253	173	110	488	834	471	15089	15761	26566
952	33	148	225	253	173	110	488	834	471	15104	15774	26573
953	33	148	225	253	173	111	488	834	471	15111	15789	26587
954	33	148	225	253	173	111	488	834	471	15118	15793	26602
955	33	148	225	253	173	111	489	835	471	15125	15804	26616
956	33	149	225	253	173	111	490	835	471	15135	15817	26628
957	33	149	225	253	173	111	490	835	471	15143	15829	26644
958	33	149	225	253	173	111	490	835	471	15152	15834	26658
959	33	149	225	253	174	111	492	837	471	15160	15844	26675
960	33	150	226	254	174	111	492	837	471	15170	15855	26687
961	33	150	226	256	174	111	492	838	472	15174	15868	26707
962	33	150	226	256	174	112	492	838	472	15180	15880	26727
963	33	150	226	256	174	112	492	838	472	15187	15890	26746
964	33	150	226	256	174	112	493	838	474	15196	15908	26760
965	33	150	226	257	175	113	494	838	474	15204	15923	26780
966	33	150	226	257	175	113	494	838	474	15212	15934	26794
967	33	150	227	257	175	113	494	838	475	15221	15943	26816
968	34	150	227	257	175	113	494	839	476	15233	15947	26826
969	34	150	227	257	175	113	495	839	477	15240	15961	26837
970	34	150	227	257	177	113	495	839	477	15244	15976	26854
971	34	150	227	258	178	113	495	839	477	15251	15988	26867
972	34	150	227	258	178	113	495	839	477	15258	15995	26880
973	34	150	227	258	178	113	495	840	477	15265	16003	26893
974	34	150	229	259	178	113	496	840	477	15275	16009	26904
975	34	150	229	259	178	113	496	841	477	15285	16019	26918
976	34	150	229	259	178	114	498	841	477	15296	16026	26929
977	34	150	229	260	178	115	498	841	477	15313	16038	26939
978	34	150	229	260	178	115	498	841	477	15323	16047	26952
979	34	150	229	260	178	115	498	841	477	15328	16067	26965
980	34	150	229	260	178	115	498	841	477	15335	16085	26988
981	34	150	229	260	178	115	498	842	477	15338	16094	27002
982	34	150	229	260	178	116	498	843	477	15346	16098	27019
983	34	150	229	260	178	116	498	843	477	15355	16110	27041
984	34	150	229	262	178	116	498	843	477	15364	16121	27056
985	34	150	231	262	179	116	499	843	478	15373	16137	27072
986	34	150	231	262	180	117	499	843	478	15380	16147	27095
987	34	150	231	262	180	117	499	845	478	15390	16158	27108
988	34	150	231	263	180	117	499	845	478	15402	16167	27120
989	34	151	231	263	180	117	499	846	478	15415	16180	27125
990	34	151	231	263	180	117	499	846	478	15421	16192	27134
991	34	151	231	265	180	117	499	846	478	15427	16197	27148
992	34	151	231	265	180	117	499	846	478	15433	16203	27166
993	34	151	231	265	180	117	499	846	479	15442	16215	27175
994	34	151	231	265	180	117	499	846	479	15454	16225	27193
995	34	151	232	265	180	117	499	846	481	15462	16238	27203
996	34	151	232	265	180	117	499	848	481	15468	16242	27222
997	34	152	232	265	180	117	500	849	481	15477	16249	27240
998	34	153	232	266	181	118	500	850	482	15480	16256	27249
999	34	153	232	266	181	118	500	850	482	15485	16271	27260
1000	34	153	232	267	181	118	501	850	482	15497	16280	27275
1001	34	153	232	267	181	118	501	850	482	15500	16289	27287
1002	34	153	232	267	181	118	501	851	483	15506	16295	27303
1003	34	153	232	267	181	118	503	853	483	15513	16309	27313
1004	34	153	232	268	181	118	503	853	483	15523	16315	27329
1005	34	153	232	268	181	118	503	855	483	15532	16325	27349
1006	34	153	233	268	181	118	503	856	483	15541	16337	27365
1007	34	153	233	270	181	119	504	856	483	15557	16346	27377
1008	34	153	234	270	181	119	504	857	483	15567	16358	27391
1009	34	153	234	270	181	119	504	858	485	15574	16370	27403
1010	34	153	234	271	181	119	504	858	485	15584	16382	27415
1011	34	153	235	272	181	119	504	859	486	15595	16392	27422
1012	34	153	235	272	181	119	505	859	486	15598	16404	27432
1013	34	153	235	272	181	119	506	859	487	15601	16416	27448
1014	35	153	235	272	181	120	507	860	487	15609	16427	27463
1015	35	153	235	272	181	120	507	861	487	15616	16439	27474
1016	35	153	235	272	183	120	507	861	488	15631	16448	27488
1017	35	154	235	272	183	121	507	861	490	15640	16463	27502
1018	35	154	235	272	183	121	508	862	491	15642	16475	27514
1019	35	154	235	272	183	121	508	863	492	15649	16486	27522
1020	35	154	235	272	183	121	508	864	494	15658	16502	27539
1021	35	154	236	272	183	121	508	864	494	15664	16517	27553
1022	35	154	236	272	183	121	508	866	494	15667	16527	27567
1023	35	155	236	272	183	121	508	866	494	15671	16539	27582
1024	35	155	236	272	183	121	508	867	495	15682	16552	27594
1025	35	155	236	273	183	121	508	867	495	15690	16557	27602
1026	35	155	236	273	183	122	508	867	495	15699	16568	27616
1027	35	155	236	274	183	122	508	867	495	15705	16579	27629
1028	35	155	236	274	183	123	509	868	495	15711	16591	27651
1029	35	155	236	274	183	123	509	868	495	15716	16601	27671
1030	35	155	236	274	184	123	509	869	495	15721	16612	27689
1031	35	155	236	274	184	123	510	869	496	15733	16623	27701
1032	35	155	236	274	184	123	510	870	497	15739	16634	27721
1033	35	155	236	274	184	124	510	871	498	15745	16641	27734
1034	35	155	237	274	184	124	510	871	499	15754	16657	27753
1035	35	155	237	274	184	124	511	873	499	15757	16667	27767
1036	35	156	238	275	184	124	512	875	499	15762	16680	27779
1037	35	156	238	276	184	125	512	875	499	15767	16690	27793
1038	35	156	238	276	184	125	512	875	501	15777	16699	27816
1039	35	156	238	276	184	125	512	876	501	15784	16711	27832
1040	35	156	239	276	184	125	513	876	501	15791	16720	27847
1041	35	156	239	276	184	126	513	876	501	15795	16727	27858
1042	35	156	239	276	184	126	513	877	502	15803	16741	27869
1043	35	156	239	277	184	127	513	877	502	15808	16752	27881
1044	36	156	239	277	185	127	513	877	502	15812	16766	27897
1045	36	156	239	278	185	127	513	878	503	15818	16777	27914
1046	36	156	239	278	185	128	513	879	503	15822	16783	27925
1047	36	156	239	279	185	128	513	880	504	15829	16801	27936
1048	36	156	239	279	185	128	513	882	504	15834	16810	27949
1049	36	156	239	279	185	128	513	882	505	15838	16817	27966
1050	36	156	239	280	185	128	513	883	505	15844	16829	27983
1051	36	156	239	280	185	128	513	883	505	15852	16838	27995
1052	36	156	239	280	185	129	513	883	505	15858	16847	28009
1053	36	156	239	280	185	129	513	883	507	15864	16861	28018
1054	36	156	239	280	186	129	513	884	508	15875	16875	28027
1055	36	157	239	281	186	129	513	884	508	15879	16883	28041
1056	36	158	239	282	186	129	513	886	508	15881	16891	28057
1057	36	158	239	282	186	129	514	886	508	15883	16905	28064
1058	36	158	239	283	187	129	515	886	509	15888	16913	28082
1059	36	158	239	283	187	129	517	887	509	15890	16925	28096
1060	36	158	239	283	187	129	518	888	509	15895	16935	28110
1061	36	158	239	283	187	129	518	888	509	15904	16948	28120
1062	36	159	239	283	187	129	519	889	509	15907	16957	28133
1063	36	160	242	283	187	129	520	890	509	15914	16969	28145
1064	36	160	242	283	187	129	520	891	509	15923	16976	28165
1065	36	161	242	283	188	129	521	892	509	15929	16986	28182
1066	36	161	242	283	188	129	521	892	509	15932	16995	28196
1067	36	161	242	283	188	129	521	892	509	15938	17005	28214
1068	36	161	242	283	188	129	521	892	511	15942	17015	28229
1069	36	163	242	283	188	129	522	892	511	15949	17028	28244
1070	37	163	242	283	188	129	522	894	511	15957	17035	28257
1071	37	164	242	283	188	129	522	895	511	15970	17046	28274
1072	37	164	242	283	188	130	522	896	511	15979	17051	28290
1073	37	165	242	283	188	130	523	896	511	15983	17064	28305
1074	37	166	242	283	188	131	523	896	512	15987	17078	28322
1075	37	166	242	283	189	131	523	897	512	15992	17084	28349
1076	37	166	242	284	189	131	524	897	514	15999	17097	28364
1077	37	166	242	285	189	131	525	899	515	16012	17105	28378
1078	37	166	244	285	189	131	525	899	516	16020	17115	28392
1079	37	166	244	285	189	131	525	901	516	16024	17126	28413
1080	37	166	245	285	189	131	526	901	518	16028	17134	28428
1081	37	166	245	285	189	131	526	901	519	16036	17147	28444
1082	37	166	245	285	190	131	526	902	519	16042	17153	28453
1083	37	166	245	285	190	132	526	902	519	16046	17163	28470
1084	37	166	245	285	190	132	526	902	519	16048	17171	28479
1085	37	166	245	285	190	132	526	903	519	16052	17181	28494
1086	37	167	245	285	190	132	526	905	519	16056	17192	28511
1087	37	167	246	287	190	132	527	905	519	16066	17196	28538
1088	37	167	247	288	190	132	528	905	520	16072	17205	28543
1089	37	167	247	288	190	132	528	905	520	16085	17219	28555
1090	37	167	247	288	190	132	528	905	520	16092	17233	28563
1091	37	167	247	288	190	132	528	905	520	16095	17242	28576
1092	37	167	247	288	190	132	529	905	520	16101	17248	28584
1093	37	167	247	288	190	132	530	905	520	16109	17259	28594
1094	37	167	248	288	191	133	530	905	520	16113	17275	28608
1095	37	167	248	289	191	133	530	906	520	16117	17288	28622
1096	37	167	250	289	191	133	530	906	520	16120	17298	28634
1097	37	167	251	289	192	134	530	906	521	16127	17313	28645
1098	37	167	251	289	192	134	531	906	521	16135	17318	28657
1099	37	167	252	289	192	134	531	907	521	16141	17323	28677
1100	37	167	252	289	192	135	531	908	521	16145	17335	28687
1101	37	169	252	289	192	135	531	908	521	16150	17345	28701
1102	37	169	252	289	192	135	532	908	521	16156	17354	28712
1103	38	169	252	290	192	135	532	908	521	16163	17366	28723
1104	38	169	252	291	192	135	532	911	521	16168	17375	28737
1105	38	170	253	291	192	136	532	912	522	16177	17384	28750
1106	38	170	253	291	192	136	533	912	522	16183	17391	28765
1107	38	170	253	292	192	136	533	912	522	16186	17400	28774
1108	38	170	253	293	192	136	533	914	522	16194	17411	28788
1109	38	171	253	293	192	137	533	914	523	16202	17427	28801
1110	38	171	254	295	192	137	533	914	523	16205	17447	28816
1111	38	171	254	295	192	137	534	914	523	16210	17461	28832
1112	38	171	254	295	192	137	535	914	524	16217	17468	28853
1113	38	171	254	295	192	137	537	915	524	16220	17474	28866
1114	38	171	255	297	192	138	538	915	524	16226	17482	28882
1115	38	172	256	297	192	138	538	915	524	16228	17495	28889
1116	38	172	256	297	192	138	538	915	525	16240	17506	28905
1117	38	172	256	297	192	138	538	915	526	16247	17514	28918
1118	38	172	256	298	192	138	538	916	526	16256	17527	28926
1119	38	172	256	298	193	138	539	916	527	16261	17540	28936
1120	39	172	256	298	193	138	539	917	527	16267	17551	28951
1121	39	172	257	298	193	138	540	917	528	16280	17562	28965
1122	39	173	257	298	193	138	543	917	528	16287	17572	28977
1123	39	173	258	298	193	138	544	917	528	16292	17582	28989
1124	39	173	258	298	193	138	544	917	528	16298	17598	29003
1125	39	173	259	299	194	140	545	917	528	16306	17612	29017
1126	39	173	259	299	194	141	545	917	528	16311	17623	29032
1127	39	173	259	299	194	141	545	917	528	16319	17630	29050
1128	39	174	260	299	194	141	545	918	529	16326	17639	29065
1129	39	174	260	299	194	143	548	918	529	16331	17646	29087
1130	39	174	260	302	194	143	548	918	529	16332	17653	29097
1131	39	176	260	302	194	143	548	919	529	16334	17664	29101
1132	39	176	260	302	194	143	550	919	529	16341	17678	29122
1133	39	176	260	302	194	143	550	919	529	16346	17689	29134
1134	39	176	260	302	194	144	550	921	529	16356	17698	29145
1135	39	176	260	304	194	144	550	923	529	16363	17703	29156
1136	39	176	260	304	194	144	550	924	529	16369	17709	29169
1137	39	176	260	304	194	144	550	924	529	16379	17713	29182
1138	39	176	261	305	194	144	550	924	529	16385	17720	29196
1139	39	176	263	305	194	144	550	924	530	16393	17738	29211
1140	39	176	263	305	194	144	550	924	530	16400	17748	29220
1141	39	176	263	306	194	144	550	924	531	16408	17758	29237
1142	39	176	263	306	194	144	550	926	532	16418	17765	29253
1143	39	176	263	306	194	144	550	926	533	16424	17772	29266
1144	39	176	263	306	194	145	550	927	533	16429	17785	29278
1145	39	176	263	306	195	145	552	927	534	16431	17797	29286
1146	39	176	263	306	195	146	552	928	535	16440	17809	29299
1147	39	176	264	306	195	147	552	930	536	16445	17818	29316
1148	39	176	264	306	195	147	552	930	536	16451	17828	29325
1149	39	176	265	306	195	147	552	930	537	16457	17840	29337
1150	39	176	265	306	195	148	552	932	538	16464	17847	29349
1151	39	176	265	306	195	149	552	933	538	16470	17861	29359
1152	39	176	265	306	195	149	552	933	538	16479	17875	29368
1153	39	176	265	307	196	149	553	933	538	16489	17885	29378
1154	39	176	265	307	196	149	553	935	538	16494	17896	29390
1155	39	176	266	307	196	149	553	935	538	16501	17903	29405
1156	39	177	266	307	196	149	553	937	538	16507	17916	29422
1157	39	177	267	307	197	149	553	938	538	16515	17927	29438
1158	39	177	268	307	197	149	555	938	539	16523	17939	29452
1159	39	177	268	308	197	149	556	938	539	16525	17948	29468
1160	39	177	268	308	197	149	556	939	540	16532	17954	29480
1161	39	177	268	308	197	149	556	939	542	16536	17969	29489
1162	39	177	268	308	197	150	557	939	542	16543	17980	29505
1163	39	177	268	308	197	151	557	940	542	16547	17990	29512
1164	39	177	268	308	197	151	557	940	542	16553	18006	29525
1165	39	177	268	310	198	152	557	942	542	16557	18016	29541
1166	39	177	268	310	198	153	557	943	542	16562	18030	29552
1167	39	177	269	310	198	153	557	943	542	16570	18040	29560
1168	39	178	269	310	198	153	558	946	542	16574	18054	29571
1169	39	178	269	310	200	153	560	946	543	16579	18065	29583
1170	39	178	270	310	200	154	560	946	544	16584	18076	29594
1171	39	178	270	311	200	155	560	946	544	16592	18081	29606
1172	39	179	270	311	200	156	560	947	544	16592	18093	29616
1173	39	179	270	313	200	156	560	947	544	16599	18108	29628
1174	39	179	270	313	200	156	560	948	544	16606	18123	29643
1175	39	181	270	313	200	156	560	948	544	16612	18141	29657
1176	39	182	270	313	200	156	560	948	544	16620	18149	29667
1177	39	182	270	314	200	156	561	948	544	16622	18154	29677
1178	39	183	271	315	200	156	562	949	544	16625	18160	29689
1179	39	183	272	315	200	156	563	950	545	16631	18168	29699
1180	39	183	272	315	200	157	563	951	545	16640	18176	29706
1181	39	183	272	315	200	157	563	951	545	16646	18195	29720
1182	39	183	272	315	200	158	564	951	546	16651	18208	29735
1183	39	183	273	315	200	158	564	951	547	16656	18220	29749
1184	39	183	273	315	200	158	564	951	547	16663	18234	29761
1185	39	183	274	315	200	158	564	952	548	16672	18242	29769
1186	39	183	274	315	200	158	564	953	548	16678	18252	29779
1187	39	183	274	315	200	159	564	953	548	16685	18262	29790
1188	39	183	274	315	200	159	564	956	548	16689	18272	29799
1189	39	185	274	316	201	160	565	956	548	16695	18290	29811
1190	39	186	274	316	201	161	566	956	548	16700	18300	29827
1191	39	186	275	317	201	161	566	956	548	16709	18313	29837
1192	39	186	276	317	201	161	566	956	549	16717	18318	29853
1193	39	186	276	318	201	161	566	957	550	16722	18329	29866
1194	39	187	277	319	201	161	566	958	550	16725	18344	29879
1195	39	187	277	320	201	161	566	958	550	16730	18359	29899
1196	39	187	277	320	201	161	566	958	550	16734	18371	29920
1197	39	187	277	320	201	161	566	958	550	16734	18371	29920
1198	39	187	277	320	201	161	566	958	550	16734	18371	29920
1199	39	187	277	320	201	161	566	958	550	16734	18371	29920
1200	39	187	277	320	201	161	566	958	550	16734	18371	29920

## Sheet: N vs tres
1% GM3						1% GD1a
Trial 1		Trial 2		Trial 3 (Shown in paper)		Trial 1		Trial 2		Trial 3 (Shown in paper)
tres (s)	N	tres (s)	N	tres (s)	N	tres (s)	N	tres (s)	N	tres (s)	N
5	369	5	624	5	332	5	11487	5	11324	5	19928
6	329	6	536	6	281	6	8838	6	8980	6	16487
7	310	7	470	7	250	7	6989	7	7335	7	14167
8	296	8	423	8	223	8	5719	8	6114	8	12347
9	281	9	377	9	207	9	4827	9	5263	9	10937
10	276	10	349	10	195	10	4187	10	4615	10	9839
11	266	11	329	11	182	11	3710	11	4080	11	8924
12	262	12	307	12	174	12	3327	12	3611	12	8157
13	257	13	291	13	168	13	3011	13	3313	13	7511
14	251	14	281	14	165	14	2751	14	3037	14	7009
15	244	15	268	15	160	15	2537	15	2808	15	6582
16	242	16	256	16	155	16	2360	16	2620	16	6224
17	236	17	240	17	152	17	2219	17	2479	17	5856
18	233	18	233	18	148	18	2082	18	2356	18	5534
19	230	19	224	19	144	19	1968	19	2236	19	5253
20	225	20	215	20	141	20	1870	20	2131	20	5009
21	223	21	210	23	140	21	1789	21	2044	21	4778
22	221	22	203	24	138	22	1716	22	1964	22	4587
23	219	23	196	25	137	23	1655	23	1909	23	4383
24	218	24	191	27	134	24	1598	24	1851	24	4225
26	216	25	184	28	133	25	1542	25	1799	25	4076
27	215	26	181	29	132	26	1498	26	1759	26	3930
28	213	27	176	30	131	27	1462	27	1723	27	3826
29	212	28	173	33	128	28	1424	28	1687	28	3704
31	209	30	169	38	127	29	1380	29	1649	29	3589
32	208	31	163	40	125	30	1339	30	1614	30	3495
35	207	32	162	41	124	31	1311	31	1585	31	3383
36	206	33	161	43	123	32	1284	32	1567	32	3297
41	205	34	154	44	122	33	1260	33	1539	33	3230
42	204	35	153	49	120	34	1242	34	1515	34	3163
44	203	36	151	50	119	35	1213	35	1503	35	3084
47	202	40	149	56	118	36	1196	36	1489	36	3013
48	201	42	148	57	116	37	1173	37	1472	37	2940
50	197	45	146	63	114	38	1154	38	1458	38	2885
52	196	46	145	65	113	39	1138	39	1436	39	2829
54	195	47	144	76	112	40	1121	40	1423	40	2784
55	194	49	142	81	111	41	1111	41	1408	41	2742
56	191	50	141	86	110	42	1092	42	1395	42	2698
61	190	51	140	92	109	43	1081	43	1377	43	2652
64	189	53	139	95	108	44	1063	44	1364	44	2597
67	188	54	136	106	107	45	1051	45	1349	45	2548
72	187	55	132	112	106	46	1041	46	1342	46	2500
75	186	56	130	114	105	47	1032	47	1337	47	2466
80	185	57	126	117	104	48	1023	48	1326	48	2424
89	184	58	125	119	103	49	1015	49	1318	49	2391
92	183	59	124	131	102	50	1005	50	1312	50	2355
93	182	60	123	132	101	51	999	51	1309	51	2316
96	181	61	122	139	100	52	986	52	1301	52	2283
101	180	62	120	141	99	53	982	53	1296	53	2258
128	179	64	118	147	98	54	979	54	1290	54	2231
129	178	65	117	153	97	55	972	55	1282	55	2208
135	177	68	116	165	96	56	966	56	1271	56	2182
146	176	69	115	172	95	57	952	57	1267	57	2155
154	175	72	113	192	94	58	948	58	1260	58	2122
182	174	73	110	228	93	59	941	59	1257	59	2098
212	173	74	108	254	92	60	937	60	1252	60	2069
218	172	76	106	261	91	61	931	61	1245	61	2051
226	171	77	105	325	90	62	929	62	1239	62	2026
228	170	79	104	373	88	63	924	63	1236	63	2014
239	169	85	103	418	87	64	922	64	1229	64	1995
258	168	87	102	509	86	65	917	65	1222	65	1981
289	167	92	101	536	85	66	910	66	1217	66	1969
313	166	97	99	542	84	67	907	67	1211	67	1951
354	165	109	96	559	83	68	903	68	1210	68	1942
358	164	110	95			69	897	69	1205	69	1923
366	163	113	94			70	892	70	1202	70	1907
383	162	120	93			71	888	71	1200	71	1887
385	161	123	92			72	885	72	1197	72	1867
386	160	128	91			73	881	73	1192	73	1840
392	159	130	90			74	875	74	1190	74	1828
412	157	132	89			75	872	75	1187	75	1816
468	156	133	88			76	870	76	1184	76	1795
474	155	137	86			77	865	77	1181	77	1782
511	154	138	85			78	861	78	1175	78	1771
516	153	140	84			79	857	79	1174	79	1754
563	152	172	82			80	855	80	1170	80	1737
592	151	176	81			81	850	81	1169	81	1729
		188	80			82	843	82	1167	82	1717
		190	79			83	839	84	1164	83	1706
		191	78			84	836	85	1163	84	1695
		203	77			85	831	86	1161	85	1679
		216	76			86	828	87	1159	86	1673
		221	75			87	826	88	1156	87	1666
		224	74			88	823	90	1154	88	1658
		238	72			89	821	92	1153	89	1647
		241	71			91	819	93	1150	90	1637
		244	70			93	811	94	1145	91	1620
		248	69			95	809	95	1144	92	1605
		264	68			96	806	96	1142	93	1596
		274	67			97	803	98	1139	94	1588
		282	66			98	802	99	1138	95	1580
		286	65			99	797	100	1137	96	1573
		292	64			101	795	101	1136	97	1565
		300	63			102	792	103	1135	98	1556
		303	62			103	790	104	1134	99	1547
		320	61			104	786	105	1133	100	1540
		329	60			105	782	106	1132	101	1531
		332	58			107	780	107	1131	102	1521
		342	57			108	779	108	1130	103	1511
		344	56			109	778	110	1127	104	1508
		356	55			110	776	111	1124	105	1499
		400	54			111	775	113	1123	106	1495
		440	53			112	774	114	1122	107	1488
		465	52			116	773	115	1121	108	1481
		487	51			117	772	116	1118	109	1469
		492	49			118	770	117	1117	110	1464
		523	48			120	769	118	1114	111	1460
		532	47			121	767	119	1113	112	1447
						122	765	121	1112	113	1445
						123	764	125	1111	114	1435
						124	762	128	1110	115	1427
						125	760	129	1107	116	1423
						127	758	130	1105	117	1414
						128	756	131	1104	118	1410
						129	755	132	1102	119	1399
						131	753	133	1101	120	1390
						132	752	134	1100	121	1386
						133	751	135	1099	122	1382
						135	750	136	1098	123	1377
						136	747	138	1097	124	1371
						137	745	139	1096	125	1369
						138	743	141	1095	126	1362
						139	739	142	1092	127	1358
						141	738	143	1091	128	1353
						142	737	145	1090	129	1345
						143	735	147	1089	130	1337
						144	732	148	1088	131	1330
						145	731	150	1086	132	1327
						146	730	151	1085	133	1323
						147	729	154	1083	134	1320
						149	728	156	1082	135	1310
						151	726	158	1078	136	1303
						152	725	159	1076	137	1298
						153	724	160	1075	138	1294
						156	722	161	1072	139	1293
						157	720	163	1071	140	1287
						158	719	164	1070	141	1283
						160	718	165	1069	142	1280
						161	717	166	1067	143	1277
						163	716	167	1066	144	1269
						165	715	169	1064	145	1265
						167	714	170	1063	146	1260
						168	713	171	1062	147	1257
						169	712	172	1061	148	1254
						170	709	173	1060	149	1246
						172	707	174	1059	150	1241
						175	706	175	1058	151	1238
						180	705	176	1056	152	1237
						181	704	177	1054	153	1234
						184	703	178	1053	154	1231
						186	701	180	1052	155	1224
						187	700	186	1051	156	1221
						188	697	189	1049	157	1216
						189	696	191	1047	158	1215
						190	695	193	1046	159	1212
						192	693	196	1045	160	1208
						193	691	197	1044	161	1206
						197	690	200	1043	163	1201
						198	688	203	1042	164	1198
						200	687	204	1040	165	1194
						202	686	205	1038	166	1189
						206	684	206	1037	167	1186
						208	683	207	1036	168	1182
						209	682	209	1034	169	1180
						210	681	210	1033	170	1178
						211	680	214	1031	171	1176
						212	679	216	1029	172	1171
						215	676	217	1027	173	1168
						216	675	222	1026	174	1165
						218	674	231	1025	175	1161
						221	669	233	1024	176	1158
						224	668	234	1023	177	1152
						228	667	235	1022	178	1147
						229	665	237	1021	179	1143
						236	664	239	1019	180	1141
						237	662	243	1017	181	1140
						238	661	244	1016	182	1133
						239	660	245	1014	183	1128
						240	659	247	1013	184	1126
						242	658	248	1011	185	1125
						245	657	253	1010	186	1123
						246	655	254	1009	187	1121
						248	653	256	1008	188	1120
						250	651	257	1006	189	1115
						254	649	258	1003	190	1111
						257	646	259	1002	191	1109
						258	645	260	1001	192	1105
						262	644	262	1000	193	1103
						263	643	265	999	194	1099
						265	642	266	997	195	1093
						266	641	269	996	196	1086
						267	640	271	995	197	1080
						269	639	272	991	198	1076
						270	637	274	990	199	1075
						272	635	275	989	200	1071
						273	634	281	988	201	1070
						274	633	282	987	202	1067
						275	632	284	985	203	1061
						276	629	285	984	204	1058
						277	628	288	983	205	1056
						280	626	289	982	206	1054
						281	625	290	980	207	1050
						282	624	291	979	208	1045
						285	621	296	978	209	1044
						288	620	297	977	211	1043
						291	619	298	975	212	1041
						292	617	301	974	213	1039
						293	616	302	972	214	1035
						294	615	303	970	216	1031
						295	614	305	969	219	1029
						297	613	306	966	220	1028
						298	612	307	964	221	1026
						299	611	310	961	222	1024
						306	610	312	960	223	1021
						310	609	313	958	224	1019
						312	608	315	956	225	1018
						313	607	317	955	228	1016
						314	606	322	954	229	1015
						316	605	324	953	231	1013
						317	603	326	952	232	1012
						322	602	327	951	233	1011
						323	601	330	950	234	1009
						324	600	334	949	236	1007
						326	598	337	948	238	1006
						333	597	341	946	240	1005
						340	596	344	945	241	1000
						346	595	345	944	242	998
						350	594	347	943	244	994
						353	593	348	942	245	993
						354	592	349	941	246	990
						355	590	350	940	247	989
						365	589	352	939	248	987
						377	588	355	937	249	986
						378	587	356	936	250	983
						386	586	357	935	251	982
						389	585	358	934	252	978
						391	584	359	933	254	977
						392	583	363	930	255	976
						395	582	364	928	257	975
						404	581	365	927	258	972
						407	580	366	925	259	970
						409	579	372	923	260	968
						410	578	373	921	261	966
						412	577	376	920	262	964
						413	576	378	919	263	962
						416	575	381	918	264	960
						417	574	384	917	265	959
						422	573	385	915	266	958
						426	572	386	914	267	957
						429	571	388	913	268	955
						431	568	390	912	269	952
						432	567	393	910	270	951
						435	566	394	909	271	948
						437	565	397	908	273	946
						438	564	398	907	275	945
						439	563	399	905	276	944
						441	562	400	904	277	943
						445	561	403	903	278	942
						452	560	405	902	279	941
						454	559	407	900	280	940
						458	558	409	899	282	939
						465	557	411	898	283	938
						468	556	412	897	284	937
						470	555	414	896	285	935
						475	554	415	893	286	934
						476	552	417	891	287	933
						482	551	421	890	289	931
						483	550	422	889	290	930
						484	548	423	888	291	928
						486	547	424	884	292	927
						487	546	428	881	293	926
						488	545	431	880	294	925
						489	544	433	877	295	924
						496	543	434	875	297	923
						504	542	435	874	299	922
						509	541	436	870	300	920
						510	540	437	869	301	918
						511	539	438	868	302	916
						512	537	440	867	304	915
						515	536	443	866	305	911
						518	535	444	865	306	910
						523	532	445	863	307	907
						526	531	446	861	308	906
						537	530	447	860	309	905
						543	529	448	856	311	904
						550	528	449	855	312	902
						566	527	450	853	313	898
						567	526	451	852	314	894
						570	525	458	851	316	891
						573	524	459	850	317	890
						582	523	462	848	319	889
						583	522	464	847	321	887
						584	521	466	845	322	886
						593	518	467	843	323	885
						597	517	468	841	325	883
						600	515	470	840	329	882
								473	839	330	879
								474	838	333	876
								475	837	337	875
								476	836	338	873
								477	835	339	870
								478	834	340	869
								479	833	345	867
								482	832	346	864
								485	831	347	863
								495	829	348	861
								496	827	349	860
								497	826	350	859
								498	825	351	855
								500	824	352	854
								506	823	353	853
								507	822	357	852
								508	820	358	851
								510	817	359	850
								512	816	360	849
								515	815	361	848
								516	814	363	847
								519	812	364	846
								521	810	365	845
								522	809	367	843
								524	808	368	842
								525	803	370	840
								527	802	373	838
								528	800	376	834
								530	799	377	832
								532	798	378	831
								533	796	381	830
								536	795	382	828
								539	794	386	827
								541	791	387	826
								543	788	388	825
								545	786	389	824
								547	784	390	823
								548	782	393	822
								549	781	394	821
								552	780	395	820
								553	779	397	818
								555	778	398	817
								561	777	399	816
								563	774	400	815
								564	772	402	813
								567	770	403	812
								568	769	405	809
								569	768	406	808
								571	767	407	806
								572	766	411	805
								574	765	412	804
								575	764	413	802
								576	763	414	801
								578	762	415	799
								583	761	416	798
								584	759	418	797
								585	758	419	793
								586	757	420	791
								588	756	423	790
								589	754	424	789
								590	753	428	788
								592	752	430	787
								595	750	431	786
								597	749	434	785
								598	748	435	784
								599	746	436	783
										437	781
										439	779
										440	778
										441	776
										442	775
										443	773
										449	771
										450	769
										452	768
										453	766
										455	765
										456	764
										457	763
										459	762
										461	759
										465	758
										467	757
										469	756
										471	754
										472	752
										473	750
										475	749
										476	748
										477	747
										479	745
										480	743
										482	742
										483	741
										487	740
										488	739
										489	738
										491	736
										492	735
										493	734
										494	733
										498	732
										502	730
										504	728
										506	727
										507	726
										510	725
										514	722
										515	721
										517	720
										518	719
										519	718
										522	717
										525	715
										527	714
										529	713
										534	711
										535	710
										540	709
										541	708
										542	707
										545	706
										547	704
										548	703
										549	702
										550	701
										551	700
										552	698
										553	696
										554	695
										555	694
										557	692
										561	691
										563	690
										566	689
										572	688
										577	686
										579	685
										580	683
										587	682
										589	681
										594	680
										595	679
										596	677
										597	676
										598	675
